# Supplementary material for: Identification of a 6‐lncRNA prognostic signature based on microarray re‐annotation in gastric cancer
Source: Cancer Med. 2019 Nov 19;9(1):335–49. doi: 10.1002/cam4.2621 (PMC6943089; doi:10.1002/cam4.2621)
Supplement: Supplementary file 4 [file CAM4-9-335-s004.xlsx]

## Sheet: Sheet1
Samples	Gender	Age (years)	pT	pN	pM	pStage	Status	Survival time (months)
GSM1523979	M	78	3	2	0	III	1	9.43
GSM1524024	M	61	3	2	0	III	1	89.43
GSM1524030	F	46	3	1	0	III	1	31.33
GSM1524062	F	40	3	1	0	III	1	70.2
GSM1523929	F	67	2	2	0	III	0	88.33
GSM1523934	M	70	3	3	0	IV	1	12.8
GSM1523951	M	66	4	2	1	IV	1	53.03
GSM1523959	M	54	2	3	0	IV	1	17.43
GSM1523965	M	52	3	3	0	IV	1	11.47
GSM1523973	M	62	2	2	0	III	0	87.27
GSM1523978	F	67	2	3	0	IV	1	16.23
GSM1523986	M	72	3	2	0	III	0	86.8
GSM1523989	M	46	3	3	0	IV	0	86.7
GSM1523994	M	63	2	2	0	III	0	86.37
GSM1523998	M	59	2	2	0	III	1	21.23
GSM1524002	M	64	3	2	0	III	0	86.13
GSM1524003	F	60	2	2	0	III	0	85.93
GSM1524004	M	58	4	3	1	IV	1	5.93
GSM1524008	M	39	3	3	0	IV	1	10.83
GSM1524010	F	73	2	2	0	III	1	19.7
GSM1524012	M	64	3	1	0	III	0	85.23
GSM1524016	M	24	3	3	1	IV	1	27.8
GSM1524017	M	67	2	2	0	III	0	85.03
GSM1524018	M	64	3	1	0	III	0	84.77
GSM1524019	M	70	3	3	0	IV	1	8.33
GSM1524020	M	51	2	2	0	III	0	84.3
GSM1524021	F	56	3	1	0	III	1	12.93
GSM1524022	F	65	3	3	0	IV	1	8.03
GSM1524023	F	77	4	2	0	IV	0	83.83
GSM1524025	M	71	2	2	0	III	1	81.83
GSM1524026	F	52	3	1	0	III	0	83.6
GSM1524027	M	61	3	2	0	III	1	59.7
GSM1524028	M	72	2	2	0	III	1	47.7
GSM1524029	F	50	4	3	0	IV	1	31.1
GSM1524031	M	55	2	3	0	IV	0	82
GSM1524032	F	70	4	1	0	IV	1	77.2
GSM1524033	F	67	2	2	1	IV	0	80.83
GSM1524034	M	65	3	1	0	III	1	44.07
GSM1524035	F	64	3	3	0	IV	0	80.3
GSM1524036	M	70	3	1	0	III	0	79.93
GSM1524037	M	72	3	2	0	III	1	23.43
GSM1524038	M	74	2	3	1	IV	1	8.63
GSM1524039	M	72	3	2	0	III	1	12.07
GSM1524040	F	55	3	3	0	IV	1	36.17
GSM1524041	M	56	2	3	1	IV	0	77.33
GSM1524042	F	62	2	2	0	III	1	10.83
GSM1524043	M	60	2	2	1	IV	1	16.83
GSM1524044	M	80	2	1	1	IV	1	22.87
GSM1524045	M	33	2	1	0	II	0	89.13
GSM1524046	F	59	2	1	0	II	0	88.03
GSM1524047	M	74	2	1	0	II	0	69.87
GSM1524048	M	67	2	1	0	II	1	46.8
GSM1524049	M	62	2	1	0	II	0	87.8
GSM1524050	M	66	2	1	0	II	1	57.13
GSM1524051	F	51	2	1	0	II	0	87.27
GSM1524068	F	71	2	1	0	II	0	92.87
GSM1524052	M	74	2	1	0	II	1	13.17
GSM1524053	M	61	2	1	0	II	0	86.93
GSM1524054	M	72	2	1	0	II	0	86.57
GSM1524055	M	54	2	1	0	II	1	37.93
GSM1524069	M	63	2	1	0	II	1	85.6
GSM1524056	M	71	2	1	0	II	1	14.17
GSM1524070	M	58	2	1	0	II	0	91.63
GSM1524057	M	80	4	0	0	IV	1	15.93
GSM1524058	F	56	2	1	0	II	0	85.47
GSM1524059	M	58	3	0	0	II	0	85.2
GSM1524071	M	60	4	1	0	III	0	90.77
GSM1524072	F	43	3	2	1	IV	1	42.93
GSM1524060	M	56	2	1	0	II	0	84.83
GSM1524061	M	77	2	1	0	II	0	84.6
GSM1523919	M	64	4	1	0	IV	0	84.1
GSM1523920	M	44	3	0	0	II	1	9.33
GSM1523921	M	42	2	1	0	II	0	83.3
GSM1523727	M	67	2	1	0	II	0	88.73
GSM1523728	F	68	2	1	0	II	0	88.23
GSM1523729	F	42	2	1	0	II	0	88.23
GSM1523922	M	65	2	1	0	II	1	23.6
GSM1523923	M	59	2	1	0	II	1	26.4
GSM1523924	M	52	2	1	0	II	0	82.2
GSM1523925	F	59	2	1	0	II	1	6.3
GSM1523926	M	69		1	0		0	69.03
GSM1523927	M	46	2	1	0	II	0	80.77
GSM1523928	M	69	2	1	0	II	1	54.13
GSM1523930	M	51	2	1	0	II	0	78.53
GSM1523931	F	61	2	1	0	II	0	77.6
GSM1523932	F	66	2	1	0	II	1	12.67
GSM1523933	M	74	2	1	0	II	0	75.27
GSM1523935	M	64	3	0	0	II	0	87.4
GSM1523936	M	70	2	1	0	II	1	17.57
GSM1523937	M	81	2	1	0	II	1	19.67
GSM1523938	F	53	3	3	0	IV	1	5.77
GSM1523939	F	28	3	3	0	IV	1	11.23
GSM1523940	M	69	3	3	0	IV	1	20.03
GSM1523941	M	70	2	3	0	IV	1	4.53
GSM1523942	M	70		2	0		0	70.27
GSM1523943	F	72	3	2	1	IV	1	5.53
GSM1523944	M	71	2	2	0	III	0	69.63
GSM1523945	M	53	4	3	0	IV	1	17.53
GSM1523946	M	50	2	2	0	III	0	68.93
GSM1523947	F	74	3	0	0	II	0	68.43
GSM1523948	M	52	3	3	0	IV	1	27.47
GSM1523949	F	51	3	2	1	IV	1	10.1
GSM1523950	M	57	2	3	0	IV	0	68.2
GSM1523952	F	54	2	1	0	II	0	100.87
GSM1523953	M	70	2	2	0	III	0	84.77
GSM1523954	M	62	2	1	0	II	0	100.87
GSM1523955	M	49	2	2	0	III	1	34.37
GSM1523956	M	76	2	1	0	II	1	31.13
GSM1523957	F	37	2	1	0	II	0	100.63
GSM1523958	M	56	2	1	0	II	0	100.23
GSM1523744	M	69	2	1	0	II	0	105.7
GSM1523745	M	68	3	2	0	III	0	105.53
GSM1523746	M	56	2	1	0	II	1	25.5
GSM1523747	M	60	2	2	0	III	1	8.7
GSM1523748	F	68	3	1	0	III	0	104.93
GSM1523960	F	70	2	1	0	II	0	99
GSM1523961	M	63	2	1	0	II	1	9.5
GSM1523962	M	48	3	2	0	III	1	20.13
GSM1523963	F	69	2	1	0	II	1	45.77
GSM1523964	M	61	2	1	0	II	0	98.53
GSM1523966	M	35	2	3	0	IV	1	51.8
GSM1523967	M	52	2	2	0	III	0	98.47
GSM1523968	F	44	3	0	1	IV	1	45.17
GSM1523969	M	69	3	1	0	III	1	17.9
GSM1523970	F	77	2	1	0	II	1	15.7
GSM1523971	F	45	3	1	0	III	1	13.3
GSM1523972	M	70	2	1	1	IV	1	6.5
GSM1523974	M	61	2	1	0	II	0	98.23
GSM1523975	M	67	3	1	0	III	1	7.2
GSM1523976	M	69	2	2	0	III	1	56
GSM1523977	M	63	2	1	0	II	1	1
GSM1523980	F	77	3	2	0	III	1	6.7
GSM1523981	M	51	2	1	0	II	0	97.2
GSM1523982	M	56	3	2	1	IV	1	8.7
GSM1523983	M	61	2	2	0	III	1	10.1
GSM1523984	M	57	2	1	0	II	0	96.97
GSM1523918	M	62	3	2	0	III	1	28.13
GSM1523985	M	70	2	2	0	III	1	77.53
GSM1523987	F	30	3	2	0	III	1	18.27
GSM1523988	M	65	2	2	0	III	1	14.83
GSM1523990	M	40	2	2	0	III	1	14.17
GSM1523991	F	63	2	1	0	II	0	95.2
GSM1523992	F	70	3	3	0	IV	1	20.13
GSM1523993	M	69	2	2	0	III	1	68.13
GSM1523765	F	52	3	2	0	III	1	14.2
GSM1523995	M	82	2	2	0	III	1	6.37
GSM1523996	F	75	2	1	0	II	1	35.2
GSM1523997	F	72	4	3	0	IV	1	25.2
GSM1523999	M	66	2	1	0	II	0	93.87
GSM1524000	F	69	3	2	0	III	0	93.87
GSM1523768	M	52	2	2	0	III	1	24.23
GSM1524001	M	58	2	1	0	II	0	93.63
GSM1523769	F	71	3	3	0	IV	1	13.73
GSM1523770	M	63	2	1	0	II	1	22.07
GSM1523771	F	62	4	2	1	IV	1	12.67
GSM1523772	F	58	3	1	1	IV	1	10.03
GSM1523773	F	75	3	3	0	IV	1	4.33
GSM1523774	M	56	2	2	0	III	0	97.7
GSM1523775	F	77	2	1	0	II	0	97.6
GSM1523776	M	48	2	1	0	II	0	97.47
GSM1524005	M	71	2	3	1	IV	1	9.47
GSM1524006	F	41	2	2	0	III	1	26.27
GSM1524007	F	48	3	1	1	IV	1	10.37
GSM1524009	F	60	2	2	0	III	1	65
GSM1524011	F	63	2	1	0	II	0	90.2
GSM1524013	M	63	2	1	0	II	0	89.9
GSM1524014	F	66	4	3	1	IV	1	11.33
GSM1524015	M	61	4	1	0	IV	1	24.87
GSM1523777	M	60	2	3	0	IV	0	92.93
GSM1523778	F	56	3	2	0	III	0	92.63
GSM1523779	F	77	3	2	0	III	0	92.6
GSM1523780	F	84	4	1	0	IV	1	16.4
GSM1523781	F	37	2	3	0	IV	1	2.93
GSM1523782	M	63	2	3	0	IV	1	4.4
GSM1523783	F	55	2	2	0	III	0	91.93
GSM1523784	F	44	2	2	0	III	0	91.3
GSM1523785	F	60	2	1	0	II	1	11.77
GSM1523786	F	44	2	3	1	IV	1	28.47
GSM1523787	F	57	2	3	0	IV	0	89.63
GSM1523788	F	42	2	3	1	IV	1	8.27
GSM1523789	M	69	2	3	1	IV	1	11.8
GSM1523790	M	62	2	1	0	II	0	80.93
GSM1523791	M	60	2	0	0	I	0	81.13
GSM1523792	M	55	2	0	0	I	0	80.8
GSM1523793	F	82	2	1	0	II	0	80.73
GSM1523794	M	67	2	3	0	IV	1	27
GSM1523795	M	70	2	0	0	I	0	80.07
GSM1523796	M	53	3	1	0	III	1	57.63
GSM1523797	M	63	3	2	0	III	1	28.27
GSM1523798	M	84	2	1	0	II	1	61.83
GSM1523799	M	81	2	1	0	II	0	77.5
GSM1523800	M	73	2	2	0	III	0	76.93
GSM1523801	M	74	2	1	0	II	0	76.93
GSM1523802	F	70	2	1	0	II	0	76.77
GSM1523803	F	72	3	3	0	IV	1	7.07
GSM1523804	F	37	3	1	0	III	0	76.7
GSM1523805	F	72	3	2	0	III	1	4.47
GSM1523806	M	68	3	2	0	III	1	12.7
GSM1523807	F	70	2	1	0	II	0	73.73
GSM1523808	M	56	3	1	0	III	0	73.5
GSM1523809	M	77	2	1	0	II	0	73.43
GSM1523810	M	66	2	0	0	I	0	73.07
GSM1523811	F	80	2	0	0	I	0	72.87
GSM1523812	M	62	3	1	0	III	0	72.83
GSM1523813	M	70	3	1	0	III	0	72.83
GSM1523814	M	68	2	1	0	II	0	72.73
GSM1523815	M	64	2	2	0	III	1	25.17
GSM1523816	M	66	2	1	0	II	0	72.07
GSM1523817	M	73	3	3	0	IV	1	6.23
GSM1523818	F	66	3	3	0	IV	1	9.83
GSM1523819	F	77	4	1	0	IV	1	10.1
GSM1523820	M	64	3	1	0	III	1	23.7
GSM1523821	M	64	4	1	0	IV	0	71.1
GSM1523822	M	66	2	0	0	I	0	70.97
GSM1523823	F	64	2	2	0	III	0	70.9
GSM1523824	M	64	2	1	0	II	0	70.67
GSM1523825	M	69	3	2	0	III	1	4
GSM1523826	M	74	3	1	0	III	1	2.7
GSM1523827	F	36	3	1	0	III	0	70.03
GSM1523828	M	72	3	3	0	IV	1	5.87
GSM1523829	M	68	2	0	0	II	0	69.83
GSM1523830	M	59	2	1	0	II	1	53.43
GSM1523831	M	68	2	1	1	IV	1	30.9
GSM1523832	M	62	2	2	0	III	1	17.67
GSM1523833	M	65	3	3	0	IV	1	8.87
GSM1523834	F	66	3	1	0	III	1	44.57
GSM1523835	M	54	2	1	0	II	0	69.3
GSM1523836	M	56	3	1	0	III	0	69.23
GSM1523837	M	70	2	0	0	I	1	26.83
GSM1523838	M	65	3	2	0	III	1	10.33
GSM1523839	M	57	3	2	0	III	0	69.13
GSM1523840	M	78	2	1	0	II	1	22.83
GSM1523841	M	65	2	1	0	II	1	42.07
GSM1523842	M	70	2	1	0	II	1	48.73
GSM1523843	F	65	4	2	1	IV	1	25.87
GSM1523844	M	54	3	2	0	III	0	68.9
GSM1523845	F	77	3	3	0	IV	1	9.67
GSM1523846	M	63	2	2	0	III	0	68.37
GSM1523847	F	31	2	1	0	II	0	68.13
GSM1523848	M	68	3	1	0	III	0	68.13
GSM1523849	M	65	3	1	0	III	1	28.03
GSM1523850	M	38	4	2	0	IV	1	36.4
GSM1523851	F	77	2	0	0	I	0	67.23
GSM1523852	M	55	3	1	0	III	1	31
GSM1523853	M	68	2	0	0	I	0	66.73
GSM1523854	M	69	2	1	0	II	0	66.73
GSM1523855	M	77	2	2	0	III	1	21.93
GSM1523856	F	51	2	1	0	II	0	66.2
GSM1523857	F	75	3	2	0	III	1	14.43
GSM1523858	F	42	2	0	0	I	1	17.1
GSM1523859	M	67	2	1	0	II	0	53.13
GSM1523860	M	66	2	0	0	I	1	42.2
GSM1523861	M	64	2	0	0	I	0	64.8
GSM1523862	M	41	3	3	0	IV	1	21
GSM1523863	F	64	2	0	0	I	0	64.57
GSM1523864	M	52	2	0	0	I	0	63.97
GSM1523865	M	70	2	1	0	II	0	63.7
GSM1523866	F	86	3	2	1	IV	1	4.37
GSM1523867	M	54	2	2	0	III	1	33.27
GSM1523868	M	62	3	2	0	III	0	63.27
GSM1523869	F	67	2	1	0	II	0	62.53
GSM1523870	M	75	2	1	0	II	0	62.47
GSM1523871	F	70	2	1	0	II	0	62.37
GSM1523872	F	61	4	3	1	IV	1	15.03
GSM1523873	M	57	2	2	1	IV	1	24.03
GSM1523874	F	72	2	0	0	I	0	62.1
GSM1523875	M	79	2	1	0	II	1	8.47
GSM1523876	M	76	2	0	0	I	0	61.9
GSM1523877	M	65	2	2	0	III	1	13.1
GSM1523878	M	56	2	1	0	II	0	61.87
GSM1523879	M	63	3	3	0	IV	0	61.17
GSM1523880	F	54	2	0	0	I	0	60.97
GSM1523881	M	74	2	2	0	III	1	14.9
GSM1523882	M	36	2	2	0	III	0	60.7
GSM1523883	M	77	2	1	0	II	1	39.53
GSM1523884	M	50	3	1	0	III	0	60.43
GSM1523885	F	53	2	0	0	I	0	60.23
GSM1523886	M	49	3	3	0	IV	1	5.6
GSM1523887	M	46	2	0	0	I	0	60.2
GSM1523888	M	52	2	0	0	I	0	59.9
GSM1523889	M	74	2	0	0	I	0	59.67
GSM1523890	F	33	3	2	0	III	0	59.57
GSM1523891	F	53	2	0	0	I	0	59.57
GSM1523892	M	59	2	0	0	I	0	59.47
GSM1523893	M	74	2	0	0	I	1	20.1
GSM1523894	M	56	2	0	0	I	1	35.77
GSM1523895	M	66	2	0	0	I	0	59.03
GSM1523896	M	51	2	1	0	II	1	28.03
GSM1523897	F	78	2	0	0	I	0	58.87
GSM1523898	M	60	2	0	0	I	0	58.83
GSM1523899	F	60	2	1	0	II	0	58.07
GSM1523901	F	65	2	0	0	I	0	57.47
GSM1523903	M	60	4	0	0	III	1	39.8
GSM1523904	M	56	2	3	0	IV	0	55.37
GSM1523905	M	66	2	1	0	II	0	55.3
GSM1523906	M	53	2	0	0	I	0	55.3
GSM1523908	F	44	4	3	0	IV	0	55.07
GSM1523909	M	74	2	1	0	II	0	54.53
GSM1523910	M	53	3	1	0	III	0	54.33
GSM1523911	F	72	3	3	0	IV	1	21.83
