# Supplementary material for: Identification of a 6‐lncRNA prognostic signature based on microarray re‐annotation in gastric cancer
Source: Cancer Med. 2019 Nov 19;9(1):335–49. doi: 10.1002/cam4.2621 (PMC6943089; doi:10.1002/cam4.2621)
Supplement: Supplementary file 5 [file CAM4-9-335-s005.xlsx]

## Sheet: Sheet1
Samples	Lauren subtype	Status code	Status	Survival time (months)	pStage	ICC tumor grade	Gender	Age	pT	pN	pM	pTNM
GSM1379261	diffuse type	1	dead	27	IIIA	IV	Male	64	3	1	0	T3N1M0
GSM1379262	diffuse type	1	dead	12	IIIB	II	Male	60	3	2	0	T3N2M0
GSM1379263	diffuse type	0	Survival	49	IIIB	III	Male	59	3	2	0	T3N2M0
GSM1379264	diffuse type	0	Survival	54	II	III	Male	66	3	0	0	T3N0M0
GSM1379265	diffuse type	1	dead	15	IV	III	Male	63	4	2	0	T4N2M0
GSM1379266	diffuse type	0	Survival	58	IIIA	III	Male	49	3	1	0	T3N1M0
GSM1379267	intestinal type	0	Survival	60	II	III	Male	67	3	0	0	T3N0M0
GSM1379268	mixed type	1	dead	22	II	III	Male	58	3	0	0	T3N0M0
GSM1379269	intestinal type	0	Survival	60	IIIB	III	Female	45	3	2	0	T3N2M0
GSM1379270	intestinal type	0	Survival	8	IV	III	Female	79	3	3	0	T3N3M0
GSM1379271	mixed type	1	dead	40	IIIB	III	Female	47	3	2	0	T3N2M0
GSM1379272	intestinal type	1	dead	18	IIIB	III	Male	NA	3	2	0	T3N2M0
GSM1379273	intestinal type	1	dead	31	IIIB	III	Male	62	3	2	0	T3N2M0
GSM1379274	intestinal type	1	dead	23	IIIA	II	Female	63	3	1	0	T3N1M0
GSM1379275	intestinal type	1	dead	14	IV	III	Male	56	2	2	1	T2N2M1
GSM1379276	diffuse type	1	dead	44	IIIB	III	Female	50	3	2	0	T3N2M0
GSM1379277	mixed type	0	Survival	50	IIIA	III	Female	71	3	1	0	T3N1M0
GSM1379278	mixed type	0	Survival	51	IIIA	III	Male	44	3	1	0	T3N1M0
GSM1379279	mixed type	1	dead	29	IIIB	III	Male	59	3	2	0	T3N2M0
GSM1379280	mixed type	1	dead	22	IIIA	III	Male	74	3	1	0	T3N1M0
GSM1379281	diffuse type	1	dead	2	IV	IV	Male	71	3	1	1	T3N1M1
GSM1379282	diffuse type	0	Survival	58	II	II	Male	74	3	0	0	T3N0M0
GSM1379283	mixed type	1	dead	51	II	III	Male	75	3	0	0	T3N0M0
GSM1379284	intestinal type	0	Survival	25	II	III	Male	66	3	0	0	T3N0M0
GSM1379285	intestinal type	0	Survival	48	IIIA	II	Male	69	3	1	0	T3N1M0
GSM1379286	intestinal type	0	Survival	60	IIIB	II	Male	57	3	2	0	T3N2M0
GSM1379287	diffuse type	0	Survival	60	IB	II	Female	68	2	0	0	T2N0M0
GSM1379288	diffuse type	1	dead	8	IIIB	III	Male	68	3	2	0	T3N2M0
GSM1379289	intestinal type	1	dead	24	IV	IV	Male	51	4	2	1	T4N2M1
GSM1379290	diffuse type	0	Survival	60	IIIA	III	Male	38	3	1	0	T3N1M0
GSM1379291	intestinal type	1	dead	5	IV	III	Female	50	4	1	0	T4N1M0
GSM1379292	diffuse type	1	dead	22	IIIA	I	Male	57	3	1	0	T3N1M0
GSM1379293	mixed type	1	dead	10	II	III	Male	60	3	0	0	T3N0M0
GSM1379294	diffuse type	0	Survival	52	IIIA	II	Female	74	3	1	0	T3N1M0
GSM1379295	diffuse type	1	dead	13	IV	III	Female	65	4	1	1	T4N1M1
GSM1379296	intestinal type	0	Survival	44	IIIB	IV	Male	64	3	2	0	T3N2M0
GSM1379297	intestinal type	0	Survival	49	IIIA	III	Female	49	2	2	0	T2N2M0
GSM1379298	diffuse type	0	Survival	38	IIIB	III	Male	47	3	2	0	T3N2M0
GSM1379299	intestinal type	1	dead	24	IV	III	Male	63	4	1	0	T4N1M0
GSM1379300	diffuse type	0	Survival	50	IV	III	Male	69	4	3	0	T4N3M0
GSM1379301	diffuse type	0	Survival	17	IIIA	III	Male	54	3	1	0	T3N1M0
GSM1379302	diffuse type	1	dead	15	IIIA	IV	Male	56	3	1	0	T3N1M0
GSM1379303	mixed type	1	dead	26	IIIA	III	Male	61	3	1	0	T3N1M0
GSM1379304	diffuse type	1	dead	13	IV	III	Male	66	4	0	1	T4N0M1
GSM1379305	diffuse type	0	Survival	60	IIIB	III	Female	61	3	2	0	T3N2M0
GSM1379306	mixed type	0	Survival	60	IIIA	III	Female	67	3	1	0	T3N1M0
GSM1379307	diffuse type	1	dead	13	IV	IV	Male	56	4	2	0	T4N2M0
GSM1379308	diffuse type	0	Survival	49	IIIA	IV	Female	71	3	1	0	T3N1M0
GSM1379309	diffuse type	0	Survival	60	II	II	Male	47	3	0	0	T3N0M0
GSM1379310	diffuse type	1	dead	36	IIIA	IV	Male	75	3	1	0	T3N1M0
GSM1379311	diffuse type	1	dead	6	IIIA	III	Male	63	2	2	0	T2N2M0
GSM1379312	mixed type	0	Survival	50	IIIB	III	Male	61	3	2	0	T3N2M0
GSM1379313	diffuse type	1	dead	20	IIIA	IV	Male	74	3	1	0	T3N1M0
GSM1379314	mixed type	1	dead	4	IIIA	III	Male	69	3	1	0	T3N1M0
GSM1379315	diffuse type	1	dead	12	IIIB	III	Male	65	3	2	0	T3N2M0
GSM1379316	intestinal type	0	Survival	9	IV	II	Male	68	3	3	0	T3N3M0
GSM1379317	diffuse type	0	Survival	60	IIIA	III	Male	37	3	1	0	T3N1M0
GSM1379318	diffuse type	0	Survival	60	IB	IV	Female	61	2	0	0	T2N0M0
GSM1379319	intestinal type	1	dead	33	IIIA	III	Male	78	3	1	0	T3N1M0
GSM1379320	diffuse type	0	survival	60	IIIA	III	Male	64	3	1	0	T3N1M0
GSM1379321	intestinal type	1	dead	17	IV	II	Male	65	4	1	0	T4N1M0
GSM1379322	diffuse type	0	Survival	46	II	IV	Female	40	3	0	0	T3N0M0
GSM1379323	diffuse type	0	Survival	13	IB	II	Male	49	2	0	0	T2N0M0
GSM1379324	mixed type	0	Survival	37	IIIB	III	Male	60	3	2	0	T3N2M0
GSM1379325	intestinal type	0	Survival	50	IIIB	III	Male	69	3	2	0	T3N2M0
GSM1379326	mixed type	0	Survival	7	IIIB	III	Male	55	3	2	0	T3N2M0
GSM1379327	mixed type	1	dead	5	IV	III	Female	65	2	2	1	T2N2M1
GSM1379328	diffuse type	1	dead	9	IV	IV	Male	55	3	3	0	T3N3M0
GSM1379329	intestinal type	1	dead	8	IV	III	Male	47	3	2	1	T3N2M1
GSM1379330	diffuse type	1	dead	32	IV	II	Female	NA	3	3	0	T3N3M0
