# Supplementary material for: Identification of a 6‐lncRNA prognostic signature based on microarray re‐annotation in gastric cancer
Source: Cancer Med. 2019 Nov 19;9(1):335–49. doi: 10.1002/cam4.2621 (PMC6943089; doi:10.1002/cam4.2621)
Supplement: Supplementary file 6 [file CAM4-9-335-s006.xlsx]

## Sheet: Sheet1
Probe set ID	Refseq transcript ID	Refseq gene symbol	Ensembl gene ID	Ensembl gene symbol	Gene title
207458_at	NR_026785	C8orf51	ENSG00000254389	C8orf51	chromosome 8 open reading frame 51
1563927_a_at	NR_015374	LOC401463	ENSG00000254102	RP11-21C4.1	hypothetical LOC401463
243820_at	NR_015374	LOC401463	ENSG00000254102	RP11-21C4.1	hypothetical LOC401463
1554976_a_at	NR_024378	NCRNA00051	ENSG00000254008	NCRNA00051	non-protein coding RNA 51
1560260_at	NR_027108 /// NR_027109	LOC285593	ENSG00000253955	CTB-33O18.3	hypothetical LOC285593
1562739_at	NR_027108 /// NR_027109	LOC285593	ENSG00000253955	CTB-33O18.3	hypothetical LOC285593
1558828_s_at	NR_027180	LOC728264	ENSG00000253864	AC131025.8	Hypothetical LOC728264
1559965_at	NR_024360	LOC100192378	ENSG00000253661	RP11-65D13.1	hypothetical LOC100192378
1559966_a_at	NR_024360	LOC100192378	ENSG00000253661	RP11-65D13.1	hypothetical LOC100192378
1561257_at	NR_033895	LOC286083	ENSG00000253640	CTD-2281E23.1	hypothetical LOC286083
1569297_at	NR_024441	LOC731779	ENSG00000253595	CTD-3064M3.1	hypothetical LOC731779
1566917_at	NR_026684	HPYR1	ENSG00000253521	HPYR1	Helicobacter pylori responsive 1 (non-protein coding)
212337_at	NR_002323	TUG1	ENSG00000253352	TUG1	taurine upregulated 1 (non-protein coding)
212725_s_at	NR_002323	TUG1	ENSG00000253352	TUG1	taurine upregulated 1 (non-protein coding)
222244_s_at	NR_002323	TUG1	ENSG00000253352	TUG1	taurine upregulated 1 (non-protein coding)
1561401_at	NR_027110	LOC285627	ENSG00000253298	AC008703.1	hypothetical LOC285627
1569887_a_at	NR_024473	LOC286135	ENSG00000253279	RP11-94H18.3	hypothetical LOC286135
1556046_a_at	NR_024281	LOC157627	ENSG00000253230	RP11-403C10.2	hypothetical LOC157627
214839_at	NR_024281	LOC157627	ENSG00000253230	RP11-403C10.2	hypothetical LOC157627
1562724_at	NR_033894	LOC286114	ENSG00000253199	RP11-421P23.1	hypothetical LOC286114
244255_at	NR_033894	LOC286114	ENSG00000253199	RP11-421P23.1	hypothetical LOC286114
1556684_at	NR_002312	RPPH1	ENSG00000252678	RPPH1	ribonuclease P RNA component H1
1561514_at	NR_034133	LOC400655	ENSG00000251565	AC079062.1	hypothetical LOC400655
1569264_at	NR_034133	LOC400655	ENSG00000251565	AC079062.1	hypothetical LOC400655
1558678_s_at	NR_002819	MALAT1	ENSG00000251562	MALAT1	metastasis associated lung adenocarcinoma transcript 1 (non-protein coding)
224558_s_at	NR_002819	MALAT1	ENSG00000251562	MALAT1	metastasis associated lung adenocarcinoma transcript 1 (non-protein coding)
1556505_at	NR_033938	LOC100131366	ENSG00000251533	AL161669.2	hypothetical LOC100131366
1562983_at	NR_033964	LOC441025	ENSG00000251383	RP11-542G1.3	hypothetical LOC441025
231096_at	NR_026555	GDEP	ENSG00000251321	RP11-610O8.1	gene differentially expressed in prostate
234017_at	NR_024172 /// NR_024173	LOC91948	ENSG00000251209	AC024651.1	hypothetical LOC91948
232718_at	NR_026765	C8orf75	ENSG00000251191	C8orf75	chromosome 8 open reading frame 75
1557233_at	NR_033900 /// NR_033901	LOC285441	ENSG00000251165	RP11-215A19.1	hypothetical LOC285441
1562617_at	NR_027127	LOC340074	ENSG00000251045	CTC-321K16.4	hypothetical LOC340074
215009_s_at	NR_034075 /// NR_034076 /// NR_034077	LOC100499177	ENSG00000251022	RP11-163O17.1	hypothetical LOC100499177
238241_at	NR_034138	LOC100144602	ENSG00000250846	RP11-807H7.1	hypothetical LOC100144602
1564474_at	NR_024398	LOC728723	ENSG00000250802	CTC-564N23.3	hypothetical LOC728723
1564475_s_at	NR_024398	LOC728723	ENSG00000250802	CTC-564N23.3	hypothetical LOC728723
1570204_at	NR_024398	LOC728723	ENSG00000250802	CTC-564N23.3	hypothetical LOC728723
241423_at	NR_024398	LOC728723	ENSG00000250802	CTC-564N23.3	hypothetical LOC728723
226582_at	NR_026656	LOC400043	ENSG00000250742	RP11-834C11.4	hypothetical LOC400043
1560911_at	NR_034136	LOC100133461	ENSG00000250632	RP3-513G18.2	hypothetical LOC100133461
1563969_at	NR_028351	FLJ33360	ENSG00000250490	CTD-2324F15.2	FLJ33360 protein
239569_at	NR_033834	FLJ31485	ENSG00000250208	RP11-143E21.7	hypothetical LOC440119
243351_at	NR_033834	FLJ31485	ENSG00000250208	RP11-143E21.7	hypothetical LOC440119
1557822_at	NR_033976	LOC401134	ENSG00000250125	RP11-707A18.1	hypothetical LOC401134
1557823_s_at	NR_033976	LOC401134	ENSG00000250125	RP11-707A18.1	hypothetical LOC401134
1559033_at	NR_024423 /// NR_024424	LOC255167	ENSG00000250056	CTD-2195M18.1	hypothetical LOC255167
240268_at	NR_033970	LOC440117	ENSG00000249873	RP11-983C2.2	hypothetical LOC440117
240365_at	NR_024391	LOC647946	ENSG00000249862	AC016205.1	hypothetical LOC647946
1558290_a_at	NR_003367	PVT1	ENSG00000249859	PVT1	Pvt1 oncogene (non-protein coding)
1562153_a_at	NR_003367	PVT1	ENSG00000249859	PVT1	Pvt1 oncogene (non-protein coding)
216240_at	NR_003367	PVT1	ENSG00000249859	PVT1	Pvt1 oncogene (non-protein coding)
236950_s_at	NR_027321	LOC157381	ENSG00000249816	RP11-6D1.6	hypothetical LOC157381
1561650_s_at	NR_027112	LOC285692	ENSG00000249781	CTD-2143L24.1	hypothetical LOC285692
1568739_at	NR_027112	LOC285692	ENSG00000249781	CTD-2143L24.1	hypothetical LOC285692
1562251_a_at	NR_033859	LOC574538	ENSG00000249695	RP11-598F7.4	hypothetical LOC574538
214123_s_at	NR_015453	C4orf10	ENSG00000249673	C4orf10	chromosome 4 open reading frame 10
214685_at	NR_015453	C4orf10	ENSG00000249673	C4orf10	chromosome 4 open reading frame 10
215141_at	NR_015453	C4orf10	ENSG00000249673	C4orf10	chromosome 4 open reading frame 10
1558308_at	NR_028415	LOC100292680	ENSG00000249628	RP3-340I3.1	hypothetical LOC100292680
237642_at	NR_033339	C4orf42	ENSG00000249548	RP11-20I20.4	Chromosome 4 open reading frame 42
1562683_a_at	NR_034054	LOC285547	ENSG00000249512	AC006445.1	hypothetical LOC285547
1561096_at	NR_027105 /// NR_027106	LOC285419	ENSG00000249464	RP11-93L9.1	hypothetical LOC285419
208136_s_at	NR_024166 /// NR_024167	MGC3771	ENSG00000249402	AC108134.5	hypothetical LOC81854
239612_at	NR_026657	LOC100240734	ENSG00000249388	RP11-834C11.6	hypothetical LOC100240734
216209_at	NR_034132	LOC400084	ENSG00000249267	RP5-916L7.1	hypothetical LOC400084
238211_at	NR_033920	LOC643714	ENSG00000249231	AC026462.2	hypothetical LOC643714
208346_at	NR_026769	PPBPL2	ENSG00000248848	PPBPL2	pro-platelet basic protein-like 2
1556887_at	NR_002811	NCRNA00119	ENSG00000248724	NCRNA00119	non-protein coding RNA 119
240167_at	NR_033931	LOC152742	ENSG00000248698	RP11-341G5.3	hypothetical LOC152742
230854_at	NR_024049 /// NR_024050	BCAR4	ENSG00000248575	BCAR4	breast cancer anti-estrogen resistance 4
1560723_at	NR_027073	LOC283731	ENSG00000248540	AC010931.2	hypothetical LOC283731
1562901_at	NR_034095	LOC400456	ENSG00000248441	AC104260.1	hypothetical LOC400456
1557296_at	NR_026655	FLJ12825	ENSG00000248265	RP11-834C11.3	hypothetical LOC440101
1556099_at	NR_033918	NCRNA00290	ENSG00000248197	NCRNA00290	non-protein coding RNA 290
1561251_at	NR_033898	LOC285577	ENSG00000248118	RP11-121L11.1	hypothetical LOC285577
1558711_at	NR_002806	FAM13AOS	ENSG00000248019	FAM13AOS	FAM13A opposite strand (non-protein coding)
230245_s_at	NR_024433	LOC283663	ENSG00000247982	AC016525.1	hypothetical LOC283663
230648_at	NR_024433	LOC283663	ENSG00000247982	AC016525.1	hypothetical LOC283663
214809_at	NR_037177 /// NR_037178 /// XR_108627 /// XR_110808 /// XR_110973 /// XR_110987 /// XR_111011 /// XR_112858 /// XR_113875	LOC100294145	ENSG00000247909	AL669918.1	hypothetical LOC100294145
236076_at	NR_034107	LOC257396	ENSG00000247796	CTD-2366F13.1	hypothetical LOC257396
241947_at	NR_026544	LOC100233209	ENSG00000247774	RP11-493L12.2	hypothetical LOC100233209
1558256_at	NR_027301	LOC148189	ENSG00000247687	AC006504.2	hypothetical LOC148189
231375_at	NR_026921	LOC202181	ENSG00000247679	RP11-1277A3.1	Hypothetical protein LOC202181
235443_at	NR_034121 /// NR_034122 /// NR_034123	LOC100131067	ENSG00000247572	CTC-281B15.1	hypothetical LOC100131067
242585_at	NR_034121 /// NR_034122 /// NR_034123	LOC100131067	ENSG00000247572	CTC-281B15.1	hypothetical LOC100131067
225332_at	NR_026757	LOC729082	ENSG00000247556	AC012652.1	Hypothetical protein LOC729082
231808_at	NR_026757	LOC729082	ENSG00000247556	AC012652.1	hypothetical LOC729082
1558849_at	NR_015417	LOC284276	ENSG00000247544	AC034110.1	hypothetical LOC284276
1558850_s_at	NR_015417	LOC284276	ENSG00000247544	AC034110.1	hypothetical LOC284276
227925_at	NR_033839	FLJ39051	ENSG00000247445	AP001318.3	hypothetical LOC399972
230999_at	NR_033839	FLJ39051	ENSG00000247445	AP001318.3	Hypothetical protein LOC399972
1559352_a_at	NR_015454	LOC92659	ENSG00000247329	AC145207.1	hypothetical LOC92659
1561850_at	NR_026913	LOC100133669	ENSG00000247317	RP11-273G15.2	similar to hCG1994695
235010_at	NR_034137	LOC729013	ENSG00000247271	CTD-2003C8.1	hypothetical LOC729013
1557826_at	NR_033890	LOC338817	ENSG00000247157	RP11-434C1.1	hypothetical LOC338817
1560202_at	NR_034027	LOC338739	ENSG00000247151	RP11-348A11.4	hypothetical LOC338739
242332_at	NR_033925 /// NR_036444	LOC400550	ENSG00000246979	AC009108.1	hypothetical LOC400550
243059_at	NR_033925 /// NR_036444	LOC400550	ENSG00000246979	AC009108.1	hypothetical LOC400550
1558899_s_at	NR_033932	FLJ35946	ENSG00000246763	CTC-463N11.3	hypothetical protein FLJ35946
1558166_at	NR_026914	MGC16275	ENSG00000246731	CTD-2514K5.2	hypothetical protein MGC16275
1558167_a_at	NR_026914	MGC16275	ENSG00000246731	CTD-2514K5.2	hypothetical protein MGC16275
1561423_at	NR_033858	LOC642924	ENSG00000246662	RP11-163D8.1	hypothetical LOC642924
238244_at	NR_033858	LOC642924	ENSG00000246662	RP11-163D8.1	hypothetical LOC642924
1560707_at	NR_027078	LOC283856	ENSG00000246379	AC007495.1	hypothetical LOC283856
242786_at	NR_036485	LOC283104	ENSG00000246273	RP11-540A21.3	hypothetical LOC283104
1564211_at	NR_015430	C14orf64	ENSG00000246223	C14orf64	chromosome 14 open reading frame 64
239675_at	NR_034148	LOC283143	ENSG00000246100	CTC-774J1.2	hypothetical LOC283143
236112_at	NR_015450	LOC285548	ENSG00000246095	AC006445.8	hypothetical LOC285548
1557465_at	NR_027047 /// NR_027048	NCRNA00282	ENSG00000246013	NCRNA00282	non-protein coding RNA 282
228686_at	NR_015360	FLJ33630	ENSG00000245937	CTC-228N24.3	hypothetical LOC644873
230685_at	NR_015360	FLJ33630	ENSG00000245937	CTC-228N24.3	hypothetical LOC644873
231260_at	NR_037159 /// XR_109499 /// XR_111910 /// XR_115325	LOC386758	ENSG00000245902	AC006116.1	hypothetical LOC386758
238708_at	NR_037159 /// XR_109499 /// XR_111910 /// XR_115325	LOC386758	ENSG00000245902	AC006116.1	hypothetical LOC386758
239594_at	NR_026979	LOC145837	ENSG00000245750	AC100826.1	hypothetical LOC145837
240838_s_at	NR_026979	LOC145837	ENSG00000245750	AC100826.1	hypothetical LOC145837
238021_s_at	NR_034105 /// NR_034106	CRNDE	ENSG00000245694	CRNDE	colorectal neoplasia differentially expressed (non-protein coding)
238022_at	NR_034105 /// NR_034106	CRNDE	ENSG00000245694	CRNDE	colorectal neoplasia differentially expressed (non-protein coding)
1567361_at	NR_002832 /// NR_033312 /// NR_033313 /// NR_033314 /// NR_033315	BDNF-AS	ENSG00000245573	BDNF-AS1	BDNF antisense RNA (non-protein coding)
214657_s_at	NR_028272	NEAT1	ENSG00000245532	NEAT1	nuclear paraspeckle assembly transcript 1 (non-protein coding)
224565_at	NR_028272	NEAT1	ENSG00000245532	NEAT1	nuclear paraspeckle assembly transcript 1 (non-protein coding)
224566_at	NR_028272	NEAT1	ENSG00000245532	NEAT1	nuclear paraspeckle assembly transcript 1 (non-protein coding)
230272_at	NR_015436 /// NR_024383 /// NR_024384	LOC645323	ENSG00000245526	CTC-547D20.1	hypothetical LOC645323
238850_at	NR_015436 /// NR_024383 /// NR_024384	LOC645323	ENSG00000245526	CTC-547D20.1	hypothetical LOC645323
1562606_a_at	NR_033972	LOC440028	ENSG00000245522	RP11-540A21.2	hypothetical LOC440028
1566830_at	NR_033972	LOC440028	ENSG00000245522	RP11-540A21.2	hypothetical LOC440028
1564139_at	NR_026971	LOC144571	ENSG00000245105	RP11-436I9.2	hypothetical LOC144571
1557395_at	NR_034081	LOC255130	ENSG00000245067	RP11-12A1.1	hypothetical LOC255130
1556180_at	NR_027183	LOC729678	ENSG00000245060	CTC-205M6.2	hypothetical LOC729678
227406_at	NR_024490	LOC100129387	ENSG00000244879	AC022087.1	hypothetical LOC100129387
1557369_a_at	NR_027104	LOC285401	ENSG00000244342	RP11-129K20.2	hypothetical LOC285401
1556920_s_at	NR_033843	LOC646168	ENSG00000244227	RP11-298O21.5	hypothetical LOC646168
1560168_at	NR_033843	LOC646168	ENSG00000244227	RP11-298O21.5	hypothetical LOC646168
235606_at	NR_028301 /// NR_028302	LOC344595	ENSG00000243701	RP11-446H18.3	hypothetical LOC344595
239466_at	NR_028301 /// NR_028302	LOC344595	ENSG00000243701	RP11-446H18.3	hypothetical LOC344595
1561402_at	NR_034007	LOC339894	ENSG00000243629	RP11-6F2.4	hypothetical LOC339894
240827_at	NR_024255 /// NR_024256	FLJ45983	ENSG00000243350	RP11-379F12.3	hypothetical LOC399717
1558601_at	NR_015391	LOC285194	ENSG00000243197	LSAMP-AS1	hypothetical LOC285194
1558602_a_at	NR_015391	LOC285194	ENSG00000243197	LSAMP-AS1	hypothetical LOC285194
231898_x_at	NR_004053	SOX2OT	ENSG00000242808	SOX2OT	SOX2 overlapping transcript (non-protein coding)
1560762_at	NR_034033	LOC285972	ENSG00000242258	RP11-511P7.2	hypothetical LOC285972
238058_at	NR_027034	LOC150381	ENSG00000241990	RP6-109B7.3	hypothetical LOC150381
1561723_at	NR_034007	LOC339894	ENSG00000241544	RP11-6F2.5	Hypothetical protein LOC339894
1556026_at	NR_027455	LOC100131434	ENSG00000241489	AF011889.5	hypothetical LOC100131434
238283_at	NR_015414 /// NR_024276	LOC151658	ENSG00000241469	RP11-631B21.1	hypothetical LOC151658
1561492_at	NR_033945	LOC647107	ENSG00000241369	RP11-10O22.2	hypothetical LOC647107
240371_at	NR_033945	LOC647107	ENSG00000241369	RP11-10O22.2	hypothetical LOC647107
233604_at	NR_033977	FLJ22763	ENSG00000241224	RP11-59E19.1	hypothetical LOC401081
243687_at	NR_034008	LOC100498859	ENSG00000241135	RP11-6F2.6	hypothetical LOC100498859
230666_at	NR_002795	HOXA11-AS	ENSG00000240990	HOXA11-AS1	HOXA11 antisense RNA (non-protein coding)
239950_at	NR_002795	HOXA11-AS	ENSG00000240990	HOXA11-AS1	HOXA11 antisense RNA (non-protein coding)
1569882_at	NR_002811	NCRNA00119	ENSG00000240962 /// ENSG00000248724	RP11-39E4.1	non-protein coding RNA 119
1556883_a_at	NR_015361	LOC440896	ENSG00000240907 /// ENSG00000241190	BX255923.3	hypothetical LOC440896
1570388_a_at	NR_015361	LOC440896	ENSG00000240907 /// ENSG00000241190	BX255923.3	hypothetical LOC440896
222090_at	NR_024454	LOC100134713	ENSG00000240889	RP4-726N20.2	hypothetical LOC100134713
1569582_at	NR_026915	LOC201651	ENSG00000240602	RP11-64D22.2	similar to arylacetamide deacetylase (AADAC)
1559884_at	NR_003529	CDKN2B-AS	ENSG00000240498	CDKN2B-AS1	CDKN2B antisense RNA (non-protein coding)
1556406_at	NR_015400	LOC255025	ENSG00000239589	RP11-118N24.3	hypothetical LOC255025
1560432_at	NR_024066	CLRN1OS	ENSG00000239265	CLRN1-AS1	clarin 1 opposite strand
233960_s_at	NR_026927	LOC115110	ENSG00000238164	RP3-395M20.8	hypothetical LOC115110
1558653_at	NR_033882	LOC339751	ENSG00000238133	MLK7-AS1	hypothetical LOC339751
240590_at	NR_033879	LOC348761	ENSG00000238062	AC105344.2	hypothetical LOC348761
232001_at	NR_036502 /// NR_036503	LOC439949	ENSG00000237943	RP11-5N23.2	hypothetical LOC439949
220629_at	NR_024627	KCNQ1DN	ENSG00000237941	KCNQ1DN	KCNQ1 downstream neighbor
230452_at	NR_033871	FLJ42351	ENSG00000237753	AC079922.3	hypothetical LOC400999
1557617_at	NR_024463	LOC100189589	ENSG00000237737	AC005041.9	hypothetical LOC100189589
220244_at	NR_024065	LOH3CR2A	ENSG00000237697	NCRNA00312	loss of heterozygosity, 3, chromosomal region 2, gene A
1556133_s_at	NR_023362	LOC100169752	ENSG00000237675	RP11-118H17.1	hypothetical LOC100169752
1562844_at	NR_033880	LOC339822	ENSG00000237667	AC113607.1	hypothetical LOC339822
1570006_at	NR_036586 /// XR_041695 /// XR_041696 /// XR_041697	LOC400958	ENSG00000237638	AC007386.2	hypothetical LOC400958
220209_at	NR_003064	PYY2	ENSG00000237575	PYY2	peptide YY, 2 (seminalplasmin)
215244_at	NR_002733 /// XR_112221	DGCR5 /// LOC100508602	ENSG00000237517	DGCR5	DiGeorge syndrome critical region gene 5 (non-protein coding) /// hypothetical LOC100508602
228804_at	NR_002733	DGCR5	ENSG00000237517	DGCR5	DiGeorge syndrome critical region gene 5 (non-protein coding)
1556801_at	NR_026744	LOC400794	ENSG00000237463	RP11-280O1.2	hypothetical LOC400794
1557761_s_at	NR_026744	LOC400794	ENSG00000237463	RP11-280O1.2	hypothetical LOC400794
1561693_at	NR_026744	LOC400794	ENSG00000237463	RP11-280O1.2	hypothetical LOC400794
243048_at	NR_015352	CECR7	ENSG00000237438	CECR7	cat eye syndrome chromosome region, candidate 7 (non-protein coding)
224456_s_at	NR_026878	MGC12982	ENSG00000237424	RP11-511I2.5	hypothetical protein MGC12982
224457_at	NR_026878	MGC12982	ENSG00000237424	RP11-511I2.5	hypothetical protein MGC12982
1570235_at	NR_027310	MGC27382	ENSG00000237413	RP11-183M13.1	hypothetical MGC27382
231447_at	NR_034167	MGC44328	ENSG00000237282	RP4-568F9.7	hypothetical LOC440757
215970_at	NR_027247	LOC100130331	ENSG00000237250	RP11-193H5.1	actin, gamma-like
240809_at	NR_027273	C21orf121	ENSG00000237232	NCRNA00318	chromosome 21 open reading frame 121
1556695_a_at	NR_015369 /// NR_021490 /// NR_021491	FLJ42709	ENSG00000237187	RP11-65F13.2	hypothetical LOC441094
1556696_s_at	NR_015369 /// NR_021490 /// NR_021491	FLJ42709	ENSG00000237187	RP11-65F13.2	hypothetical LOC441094
1556771_a_at	NR_024369	LOC415056	ENSG00000237159	RP11-296L22.4	hypothetical LOC415056
219791_s_at	NR_003679	NBLA00301	ENSG00000237125	RP11-471J12.1	Nbla00301
236141_at	NR_003679	NBLA00301	ENSG00000237125	RP11-471J12.1	Nbla00301
1557892_at	NR_033369	LOC100144597	ENSG00000237119	RP11-305P22.5	hypothetical LOC100144597
1557893_a_at	NR_033369	LOC100144597	ENSG00000237119	RP11-305P22.5	hypothetical LOC100144597
224195_at	NR_001551	TTTY12	ENSG00000237048	TTTY12	testis-specific transcript, Y-linked 12 (non-protein coding)
228117_at	NR_034118 /// XR_115467	LOC100132273 /// LOC100510391	ENSG00000237037	RP4-669P10.18	hypothetical LOC100132273 /// hypothetical LOC100510391
1553756_at	NR_026663	C9orf70	ENSG00000237009	C9orf70	chromosome 9 open reading frame 70
221422_s_at	NR_026677	NCRNA00287	ENSG00000236901	NCRNA00287	non-protein coding RNA 287
223522_at	NR_026677	NCRNA00287	ENSG00000236901	NCRNA00287	non-protein coding RNA 287
1555196_at	NR_034026	LOC100287114	ENSG00000236834	RP11-385E5.4	hCG2019585-like
1569270_at	NR_024453	LOC100134368	ENSG00000236829	Z97634.5	similar to hCG1644121
1562717_at	NR_034135	C2orf46	ENSG00000236790	NCRNA00299	chromosome 2 open reading frame 46
1553440_at	NR_026908	C18orf16	ENSG00000236721	CHST9-AS1	chromosome 18 open reading frame 16
237980_at	NR_034024 /// NR_034025	LOC338864	ENSG00000236678	RP11-285E18.1	hypothetical LOC338864
228972_at	NR_028514	LOC100306951	ENSG00000236618	AC100748.2	hypothetical LOC100306951
239506_s_at	NR_015390 /// NR_024385	LOC151300	ENSG00000236445	AC097468.5	hypothetical LOC151300
239507_at	NR_015390 /// NR_024385	LOC151300	ENSG00000236445	AC097468.5	hypothetical LOC151300
1569604_at	NR_024455	LOC100133612	ENSG00000236423	RP13-15E13.1	similar to hCG1815312
1569895_at	NR_024455	LOC100133612	ENSG00000236423	RP13-15E13.1	similar to hCG1815312
1558212_at	NR_015375	FLJ35024	ENSG00000236404	RP11-125B21.2	hypothetical LOC401491
1553918_at	NR_027272	C21orf129	ENSG00000236384	C21orf129	chromosome 21 open reading frame 129
1560697_at	NR_026836 /// NR_026837	LOC283392	ENSG00000236333	AC087886.1	hypothetical LOC283392
1560698_a_at	NR_026836 /// NR_026837	LOC283392	ENSG00000236333	AC087886.1	hypothetical LOC283392
207288_at	NR_026710 /// NR_026711	ASMTL-AS	ENSG00000236017	ASMTL-AS1	ASMTL antisense RNA (non-protein coding)
230566_at	NR_026920	C22orf27	ENSG00000235989	MORC2-AS1	chromosome 22 open reading frame 27
1555871_at	NR_026962 /// NR_026963	TTC28-AS	ENSG00000235954	TTC28-AS1	TTC28 antisense RNA (non-protein coding)
232246_at	NR_026962 /// NR_026963	TTC28-AS	ENSG00000235954	TTC28-AS1	TTC28 antisense RNA (non-protein coding)
244189_at	NR_026962 /// NR_026963	TTC28-AS	ENSG00000235954	TTC28-AS1	TTC28 antisense RNA (non-protein coding)
222314_x_at	NR_004428	EGOT	ENSG00000235947	EGOT	eosinophil granule ontogeny transcript (non-protein coding)
240475_at	NR_004428	EGOT	ENSG00000235947	EGOT	eosinophil granule ontogeny transcript (non-protein coding)
1554057_at	NR_027023	LOC645676	ENSG00000235919	RP11-29H23.1	hypothetical LOC645676
232230_at	NR_026762	NCRNA00263	ENSG00000235823	NCRNA00263	non-protein coding RNA 263
1556859_a_at	NR_027113 /// NR_027114	LOC285740	ENSG00000235740	RP11-436I24.1	hypothetical LOC285740
229227_at	NR_015415	FLJ45244	ENSG00000235706	AL356017.3	hypothetical locus FLJ45244
1559136_s_at	NR_027456	LOC100272228	ENSG00000235703 /// ENSG00000241769	RP13-507I23.1	hypothetical LOC100272228
1562839_at	NR_027456	LOC100272228	ENSG00000235703	RP13-507I23.1	hypothetical LOC100272228
1569315_s_at	NR_027456	LOC100272228	ENSG00000235703	RP13-507I23.1	hypothetical LOC100272228
1560413_at	NR_015405	LOC339788	ENSG00000235665	AC007464.1	hypothetical LOC339788
243674_at	NR_026658	LOC100240735 /// LOC401522	ENSG00000235659	RP11-374M1.5	hypothetical LOC100240735 /// hypothetical LOC401522
236854_at	NR_026958	LOC284749	ENSG00000235621	RP1-66N13.3	hypothetical LOC284749
230495_at	NR_015399	LOC150568	ENSG00000235597	AC013402.2	hypothetical LOC150568
232881_at	NR_002785	GNAS-AS	ENSG00000235590	GNAS-AS1	GNAS antisense RNA (non-protein coding)
230433_at	NR_033998	LOC729970	ENSG00000235501	RP4-639F20.1	hCG2028352-like
235362_at	NR_033998	LOC729970	ENSG00000235501	RP4-639F20.1	hCG2028352-like
221979_at	NR_033991 /// NR_033992	LOC100129250	ENSG00000235453	C9orf133	hypothetical LOC100129250
78383_at	NR_033991 /// NR_033992	LOC100129250	ENSG00000235453	C9orf133	hypothetical LOC100129250
1557371_a_at	NR_024283	LOC158376	ENSG00000235387	RP11-327L3.1	hypothetical LOC158376
1558123_at	NR_015401 /// NR_024416	FLJ35390	ENSG00000235314	AC017116.8	hypothetical LOC255031
1569089_a_at	NR_015401 /// NR_024416	FLJ35390	ENSG00000235314	AC017116.8	hypothetical LOC255031
1569090_x_at	NR_015401 /// NR_024416	FLJ35390	ENSG00000235314	AC017116.8	hypothetical LOC255031
220354_at	NR_034002	LOC100289410	ENSG00000235280	MCF2L-AS1	hypothetical LOC100289410
230432_at	NR_033557	LOC100422737	ENSG00000235142	RP1-60O19.1	hypothetical LOC100422737
235774_at	NR_033557	LOC100422737	ENSG00000235142	RP1-60O19.1	hypothetical LOC100422737
203245_s_at	NR_015427	NCRNA00094	ENSG00000235106	NCRNA00094	non-protein coding RNA 94
1561383_at	NR_027088	LOC284661	ENSG00000235054	RP5-1166F10.1	hypothetical LOC284661
1561384_a_at	NR_027088	LOC284661	ENSG00000235054	RP5-1166F10.1	hypothetical LOC284661
236351_at	NR_036580 /// XM_001716001 /// XM_001716702	LOC389023	ENSG00000235026	AC066593.1	hypothetical LOC389023
221621_at	NR_027058	C17orf86	ENSG00000234912	C17orf86	chromosome 17 open reading frame 86
229437_at	NR_001458	MIR155HG	ENSG00000234883	MIR155HG	MIR155 host gene (non-protein coding)
1562034_at	NR_033840	NCRNA00163	ENSG00000234880	NCRNA00163	non-protein coding RNA 163
1560089_at	NR_033374	LOC100289019	ENSG00000234771	RP11-395P17.3	hypothetical LOC100289019
224741_x_at	NR_002578	GAS5	ENSG00000234741	GAS5	growth arrest-specific 5 (non-protein coding)
224841_x_at	NR_002578	GAS5	ENSG00000234741	GAS5	growth arrest-specific 5 (non-protein coding)
227517_s_at	NR_002578	GAS5	ENSG00000234741	GAS5	growth arrest-specific 5 (non-protein coding)
228238_at	NR_002578	GAS5	ENSG00000234741	GAS5	growth arrest-specific 5 (non-protein coding)
1553987_at	NR_015404	C12orf47	ENSG00000234608	C12orf47	chromosome 12 open reading frame 47
212868_x_at	NR_015404	C12orf47	ENSG00000234608	C12orf47	chromosome 12 open reading frame 47
64432_at	NR_015404	C12orf47	ENSG00000234608	C12orf47	chromosome 12 open reading frame 47
1563581_at	NR_026968	LOC285456	ENSG00000234492	RP11-462C24.1	hypothetical LOC285456
1559650_at	NR_034097	LOC100128081	ENSG00000234336	AC005017.1	Hypothetical LOC100128081
230796_at	NR_034128	LOC440900	ENSG00000234199 /// ENSG00000243179	AC010982.1	hypothetical LOC440900
230797_s_at	NR_034128	LOC440900	ENSG00000234199 /// ENSG00000243179	AC010982.1	hypothetical LOC440900
243795_s_at	NR_034128	LOC440900	ENSG00000234199 /// ENSG00000243179	AC010982.1	hypothetical LOC440900
1556378_a_at	NR_015361	LOC440896	ENSG00000234148 /// ENSG00000234394 /// ENSG00000240907	AL078621.3	hypothetical LOC440896
1560823_at	NR_026992	LOC340017	ENSG00000234111	RP11-364P22.1	hypothetical LOC340017
1562681_at	NR_021489	LOC338651	ENSG00000233930	RP13-25N22.1	hypothetical LOC338651
239565_at	NR_024585	LOC100128292	ENSG00000233871	RP11-126H7.3	hypothetical LOC100128292
214983_at	NR_001545	TTTY15	ENSG00000233864	TTTY15	testis-specific transcript, Y-linked 15 (non-protein coding)
215756_at	NR_034150 /// NR_034151	LOC730227	ENSG00000233791	RP11-134P9.1	hypothetical LOC730227
232318_s_at	NR_026955	NCRNA00284	ENSG00000233725	NCRNA00284	non-protein coding RNA 284
1557472_a_at	NR_033873	FLJ30838	ENSG00000233723	AC007092.1	hypothetical LOC400955
1562326_at	NR_033873	FLJ30838	ENSG00000233723	AC007092.1	hypothetical LOC400955
207028_at	NR_026766	MYCNOS	ENSG00000233718	MYCNOS	v-myc myelocytomatosis viral related oncogene, neuroblastoma derived (avian) opposite strand
216188_at	NR_026766	MYCNOS	ENSG00000233718	MYCNOS	v-myc myelocytomatosis viral related oncogene, neuroblastoma derived (avian) opposite strand
1557107_at	NR_028137	LOC286002	ENSG00000233705	AC078937.4	hypothetical LOC286002
1562776_at	NR_034023	LOC339807	ENSG00000233694	AC007365.1	hypothetical LOC339807
223777_at	NR_024004 /// NR_024005	DDX11L2	ENSG00000233614 /// ENSG00000236397	Z84812.1	DEAD/H (Asp-Glu-Ala-Asp/His) box polypeptide 11 like 2
1557891_s_at	NR_034115	LOC729178	ENSG00000233452	RP11-497D6.4	hypothetical LOC729178
238685_at	NR_034115	LOC729178	ENSG00000233452	RP11-497D6.4	hypothetical LOC729178
1564178_at	NR_033846	LOC283033	ENSG00000233395	RP11-168P8.7	hypothetical LOC283033
241525_at	NR_033841	LOC200772	ENSG00000233392	AC104809.4	hypothetical LOC200772
233812_at	NR_024358	NCRNA00028	ENSG00000233354	NCRNA00028	non-protein coding RNA 28
1562805_at	NR_030727	LOC349408	ENSG00000233338	GS1-324M7.6	hypothetical LOC349408
1552467_at	NR_027695	DSCR10	ENSG00000233316	DSCR10	Down syndrome critical region gene 10
1552468_a_at	NR_027695	DSCR10	ENSG00000233316	DSCR10	Down syndrome critical region gene 10
220324_at	NR_026807	C6orf155	ENSG00000233237	C6orf155	chromosome 6 open reading frame 155
1562413_at	NR_024233	NCRNA00167	ENSG00000233220	NCRNA00167	non-protein coding RNA 167
1557656_at	NR_033986	LOC400238	ENSG00000233208	AL096869.5	hypothetical LOC400238
1557657_a_at	NR_033986	LOC400238	ENSG00000233208	AL096869.5	hypothetical LOC400238
1561728_a_at	NR_033986	LOC400238	ENSG00000233208	AL096869.5	hypothetical LOC400238
225635_s_at	NR_036592	LOC401504	ENSG00000233137	RP11-220I1.1	hypothetical LOC401504
225640_at	NR_036592	LOC401504	ENSG00000233137	RP11-220I1.1	hypothetical LOC401504
226635_at	NR_036592	LOC401504	ENSG00000233137	RP11-220I1.1	hypothetical LOC401504
230743_at	NR_033201 /// NR_033202 /// NR_033203 /// NR_033204 /// NR_033205	LOC404266	ENSG00000233101	RP11-357H14.7	hypothetical LOC404266
236892_s_at	NR_033201 /// NR_033202 /// NR_033203 /// NR_033204 /// NR_033205	LOC404266	ENSG00000233101	RP11-357H14.7	hypothetical LOC404266
236893_at	NR_033201 /// NR_033202 /// NR_033203 /// NR_033204 /// NR_033205	LOC404266	ENSG00000233101	RP11-357H14.7	hypothetical LOC404266
239791_at	NR_033201 /// NR_033202 /// NR_033203 /// NR_033204 /// NR_033205	LOC404266	ENSG00000233101	RP11-357H14.7	hypothetical LOC404266
240151_at	NR_033201 /// NR_033202 /// NR_033203 /// NR_033204 /// NR_033205	LOC404266	ENSG00000233101	RP11-357H14.7	hypothetical LOC404266
1566761_a_at	NR_033929	FLJ34208	ENSG00000233058	AC046143.7	hypothetical LOC401106
240767_x_at	NR_026668	LOC100286938	ENSG00000232998	RP11-470P4.2	hypothetical LOC100286938
1553829_at	NR_027252	C2orf58	ENSG00000232973	CYP1B1-AS1	chromosome 2 open reading frame 58
1563904_at	NR_033940	LOC100129620	ENSG00000232825	RP5-896L10.1	hypothetical LOC100129620
1554332_a_at	NR_024470	LOC100127888	ENSG00000232803	RP11-93B14.5	hypothetical LOC100127888
220703_at	NR_024628 /// NR_024629 /// NR_027708 /// NR_027709	C10orf110	ENSG00000232656	IDI2-AS1	chromosome 10 open reading frame 110
1560841_at	NR_033995	LOC389247	ENSG00000232648	RP11-367N14.2	hypothetical LOC389247
220772_at	NR_026783	BPESC1	ENSG00000232416	BPESC1	blepharophimosis, epicanthus inversus and ptosis, candidate 1 (non-protein coding)
1560881_a_at	NR_024028	NCRNA00112	ENSG00000232401	NCRNA00112	non-protein coding RNA 112
226236_at	NR_015432	LOC388789	ENSG00000232388	RP11-379J5.2	hypothetical LOC388789
231196_x_at	NR_026795	NCRNA00202	ENSG00000232224	NCRNA00202	non-protein coding RNA 202
222001_x_at	NR_024510 /// NR_024511	LOC728855	ENSG00000232151 /// ENSG00000235398 /// ENSG00000236943	RP11-277L2.2	hypothetical LOC728855
229429_x_at	NR_024510 /// NR_024511	LOC728855	ENSG00000232151 /// ENSG00000235398 /// ENSG00000236943	RP11-277L2.2	hypothetical LOC728855
1559514_at	NR_033937	LOC100132077	ENSG00000232063	RP11-307E17.8	hypothetical LOC100132077
239168_at	NR_026832	LOC150622	ENSG00000232044	AC073479.1	hypothetical LOC150622
243362_s_at	NR_029373 /// NR_029374	LOC641518	ENSG00000232021	RP11-558N14.1	hypothetical LOC641518
243363_at	NR_029373 /// NR_029374	LOC641518	ENSG00000232021	RP11-558N14.1	hypothetical LOC641518
231313_at	NR_033981	FLJ27354	ENSG00000231999	RP5-1007M22.2	hypothetical LOC400761
237236_x_at	NR_026794	LOC731789	ENSG00000231976	RP13-16H11.1	hypothetical LOC731789
243971_x_at	NR_026794	LOC731789	ENSG00000231976	RP13-16H11.1	hypothetical LOC731789
236555_at	NR_034108 /// NR_034109 /// NR_034110 /// NR_034111	LOC643749	ENSG00000231889	TRAF3IP2-AS1	hypothetical LOC643749
235712_at	NR_002578	GAS5	ENSG00000231792	RP5-1198E17.1	Growth arrest-specific 5 (non-protein coding)
230882_at	NR_015448	DLX6-AS	ENSG00000231764	DLX6-AS1	DLX6 antisense RNA (non-protein coding)
228702_at	NR_015431 /// NR_024153	FLJ43663	ENSG00000231721	AC058791.2	hypothetical LOC378805
238986_at	NR_015431 /// NR_024153	FLJ43663	ENSG00000231721	AC058791.2	hypothetical LOC378805
1556304_s_at	NR_027036	LOC100271722	ENSG00000231711	RP11-398F12.1	hypothetical LOC100271722
220904_at	NR_026780	C6orf208	ENSG00000231690	C6orf208	chromosome 6 open reading frame 208
1564287_at	NR_027039	LOC144776	ENSG00000231674	RP11-432D3.1	hypothetical LOC144776
1568746_a_at	NR_033946	LOC646268	ENSG00000231666	RP11-404O13.1	hCG1654703
215629_s_at	NR_002612 /// NR_002771	DLEU2 /// DLEU2L	ENSG00000231607	DLEU2	deleted in lymphocytic leukemia 2 (non-protein coding) /// deleted in lymphocytic leukemia 2-like
1563229_at	NR_002612	DLEU2	ENSG00000231607	DLEU2	deleted in lymphocytic leukemia 2 (non-protein coding)
1569600_at	NR_002612	DLEU2	ENSG00000231607	DLEU2	Deleted in lymphocytic leukemia 2 (non-protein coding)
216870_x_at	NR_002612	DLEU2	ENSG00000231607	DLEU2	deleted in lymphocytic leukemia 2 (non-protein coding)
239936_at	NR_002612	DLEU2	ENSG00000231607	DLEU2	deleted in lymphocytic leukemia 2 (non-protein coding)
229059_at	NR_024366 /// NR_024376	NCRNA00256A /// NCRNA00256B	ENSG00000231528	NCRNA00256A	non-protein coding RNA 256A /// non-protein coding RNA 256B
1563728_at	NR_026679 /// NR_026687	NCRNA00032	ENSG00000231459	NCRNA00032	non-protein coding RNA 32
1559712_at	NR_024394	LOC154822	ENSG00000231419	AC004863.6	hypothetical LOC154822
1570376_at	NR_024394	LOC154822	ENSG00000231419	AC004863.6	hypothetical LOC154822
230325_at	NR_024444	LOC100133985	ENSG00000231327	AC016700.5	hypothetical LOC100133985
1556900_at	NR_034147	LOC149773	ENSG00000231290	RP5-907D15.2	hypothetical LOC149773
1556901_s_at	NR_034147	LOC149773	ENSG00000231290	RP5-907D15.2	hypothetical LOC149773
223725_at	NR_026829	C3orf42	ENSG00000231177	GHRLOS2	chromosome 3 open reading frame 42
1562558_at	NR_033922	LOC440704	ENSG00000231175	RP11-463J7.2	hypothetical LOC440704
219871_at	NR_026804	FLJ13197	ENSG00000231160	RP11-617D20.1	hypothetical FLJ13197
1561691_at	NR_026969	LOC285735	ENSG00000231023	RP11-314E23.1	hypothetical LOC285735
234847_at	NR_033837	LOC150992	ENSG00000230923	NCRNA00309	hypothetical LOC150992
241972_at	NR_015378	LOC401588	ENSG00000230844	RP1-71L16.2	hypothetical LOC401588
1561978_at	NR_027091 /// NR_027092 /// NR_027093	LOC284798	ENSG00000230725	RP4-738P15.1	hypothetical LOC284798
216786_at	NR_002161	NCRNA00230A	ENSG00000230663 /// ENSG00000233522	NCRNA00230B	non-protein coding RNA 230A
235941_s_at	NR_002161	NCRNA00230A	ENSG00000230663 /// ENSG00000233522	NCRNA00230B	non-protein coding RNA 230A
1558623_at	NR_024439	LOC729121	ENSG00000230651	AC096655.2	hypothetical LOC729121
1558515_at	NR_028379	NCRNA00182	ENSG00000230590	FTX	non-protein coding RNA 182
242121_at	NR_028379	NCRNA00182	ENSG00000230590	FTX	non-protein coding RNA 182
236403_at	NR_027051 /// NR_027052	FLJ39582	ENSG00000230513	AC002472.9	hypothetical LOC439931
239015_at	NR_027051 /// NR_027052	FLJ39582	ENSG00000230513	AC002472.9	hypothetical LOC439931
1561666_a_at	NR_021487 /// NR_027328 /// NR_027329	KIAA1908	ENSG00000230487	AC093734.11	hypothetical LOC114796
230470_at	NR_026719	DSCR9	ENSG00000230366	DSCR9	Down syndrome critical region gene 9 (non-protein coding)
1562829_at	NR_027124	LOC339568	ENSG00000230324	RP4-705O1.1	hypothetical LOC339568
232294_at	NR_027428 /// NR_027429 /// NR_027430 /// NR_027431 /// NR_027432	LOC219347	ENSG00000230091	RP11-369J21.5	hypothetical LOC219347
1562716_at	NR_027087	LOC284632	ENSG00000230023	RP11-10N16.2	hypothetical LOC284632
1557070_at	NR_033910	LOC100130275	ENSG00000229950	RP1-290I10.6	hypothetical LOC100130275
1560503_a_at	NR_033910	LOC100130275	ENSG00000229950	RP1-290I10.6	hypothetical LOC100130275
230963_at	NR_002791	EMX2OS	ENSG00000229847	EMX2OS	EMX2 opposite strand (non-protein coding)
214218_s_at	NR_001564	XIST	ENSG00000229807	XIST	X (inactive)-specific transcript (non-protein coding)
221728_x_at	NR_001564	XIST	ENSG00000229807	XIST	X (inactive)-specific transcript (non-protein coding)
224588_at	NR_001564	XIST	ENSG00000229807	XIST	X (inactive)-specific transcript (non-protein coding)
224589_at	NR_001564	XIST	ENSG00000229807	XIST	X (inactive)-specific transcript (non-protein coding)
224590_at	NR_001564	XIST	ENSG00000229807	XIST	X (inactive)-specific transcript (non-protein coding)
227671_at	NR_001564	XIST	ENSG00000229807	XIST	X (inactive)-specific transcript (non-protein coding)
243712_at	NR_001564	XIST	ENSG00000229807	XIST	X (inactive)-specific transcript (non-protein coding)
219563_at	NR_026779	C14orf139	ENSG00000229645	C14orf139	chromosome 14 open reading frame 139
230845_at	NR_024103	NCRNA00253	ENSG00000229637	HOXB13-AS1	non-protein coding RNA 253
215590_x_at	NR_028389	LOC100128640	ENSG00000229589	RP11-216F19.1	hypothetical LOC100128640
236158_at	NR_033747	LOC728853	ENSG00000229481	AC016582.1	Similar to RIKEN cDNA 4930432E11
1570447_at	NR_024609	FLJ44054	ENSG00000229373	RP11-199F6.8	hypothetical LOC643365
231421_at	NR_015413 /// NR_024410 /// NR_024411	LOC254312	ENSG00000229240	RP1-251M9.1	hypothetical LOC254312
224293_at	NR_001542	TTTY10	ENSG00000229236	TTTY10	testis-specific transcript, Y-linked 10 (non-protein coding)
236986_at	NR_034037	LOC100287814	ENSG00000229228	RP11-17H4.2	hCG2045266-like
1561327_at	NR_026781	NCRNA00242	ENSG00000229214	NCRNA00242	non-protein coding RNA 242
1562249_at	NR_033897	LOC285965	ENSG00000229153	AC092214.10	hypothetical LOC285965
238263_at	NR_033897	LOC285965	ENSG00000229153	AC092214.10	hypothetical LOC285965
238387_s_at	NR_033375	NCRNA00226	ENSG00000229084	NCRNA00226	non-protein coding RNA 226
1557037_a_at	NR_036531 /// NR_036532	LOC100289373	ENSG00000228889	RP11-87L10.1	hypothetical LOC100289373
1557038_s_at	NR_036531 /// NR_036532	LOC100289373	ENSG00000228889	RP11-87L10.1	hypothetical LOC100289373
232848_at	NR_033829	LOC642345	ENSG00000228824	RP11-342C20.3	hCG1818123
1557055_s_at	NR_015368	LOC643837	ENSG00000228794	RP11-206L10.11	hypothetical LOC643837
237011_at	NR_015368	LOC643837	ENSG00000228794	RP11-206L10.11	Hypothetical LOC643837
232664_at	NR_033875	FLJ12334	ENSG00000228784	AC013400.2	hypothetical LOC400946
1553634_a_at	NR_015392	FLJ40852	ENSG00000228775	RP5-894A10.5	hypothetical LOC285962
1555363_s_at	NR_026956	LOC284440	ENSG00000228642	AC011477.1	hypothetical LOC284440
1560390_s_at	NR_026956	LOC284440	ENSG00000228642	AC011477.1	hypothetical LOC284440
239153_at	NR_003716	HOTAIR	ENSG00000228630	HOTAIR	hox transcript antisense RNA (non-protein coding)
1557996_at	NR_028058	LOC100132832	ENSG00000228434	AC004951.6	postmeiotic segregation increased 2-like 5-like
211050_x_at	NR_033908 /// XR_038775	LOC100134822 /// LOC100288069	ENSG00000228327 /// ENSG00000239368	RP11-206L10.2	similar to hCG1739109 /// hypothetical LOC100288069
1558589_at	NR_026755	C21orf15	ENSG00000228314 /// ENSG00000244155	CYP4F3LP	chromosome 21 open reading frame 15
1557167_at	NR_026790	HCG11	ENSG00000228223	HCG11	HLA complex group 11
1557169_x_at	NR_026790	HCG11	ENSG00000228223	HCG11	HLA complex group 11
1556797_at	NR_033997	LOC386597	ENSG00000228203	AC017076.4	hypothetical LOC386597
1556798_a_at	NR_033997	LOC386597	ENSG00000228203	AC017076.4	hypothetical LOC386597
1559145_at	NR_033997	LOC386597	ENSG00000228203	AC017076.4	hypothetical LOC386597
1557591_at	NR_033848	LOC283038	ENSG00000228021	RP11-383C5.3	hypothetical LOC283038
1563528_at	NR_026995	LOC91149	ENSG00000228016	AC018712.3	hypothetical LOC91149
230541_at	NR_015422	LOC149134	ENSG00000227953	RP11-439E19.3	hypothetical LOC149134
237326_at	NR_027266 /// NR_027267	C21orf82	ENSG00000227456	NCRNA00310	chromosome 21 open reading frame 82
234529_at	NR_002769	PCGEM1	ENSG00000227418	PCGEM1	prostate-specific transcript 1 (non-protein coding)
1557613_at	NR_033373	FLJ39534	ENSG00000227398	RP11-447D11.2	hypothetical FLJ39534
1569502_s_at	NR_033708 /// NR_033709 /// NR_033710 /// NR_033711 /// NR_033712	KIAA0495	ENSG00000227372	TP73-AS1	KIAA0495
213339_at	NR_033708 /// NR_033709 /// NR_033710 /// NR_033711 /// NR_033712	KIAA0495	ENSG00000227372	TP73-AS1	KIAA0495
213340_s_at	NR_033708 /// NR_033709 /// NR_033710 /// NR_033711 /// NR_033712	KIAA0495	ENSG00000227372	TP73-AS1	KIAA0495
1555912_at	NR_002330	ST7OT1	ENSG00000227199	ST7-AS1	ST7 overlapping transcript 1 (non-protein coding)
1562831_a_at	NR_033850	LOC283089	ENSG00000227165	RP11-323P17.1	hypothetical LOC283089
1563916_at	NR_033850	LOC283089	ENSG00000227165	RP11-323P17.1	hypothetical LOC283089
232452_at	NR_027309	LOC148824	ENSG00000227135	RP11-978I15.9	hypothetical LOC148824
244209_at	NR_029380	FLJ41350	ENSG00000227128	RP11-107I14.1	hypothetical LOC399806
227452_at	NR_036488	LOC100499467	ENSG00000227036	AC007639.1	hypothetical LOC100499467
230812_at	NR_036488	LOC100499467	ENSG00000227036	AC007639.1	hypothetical LOC100499467
224870_at	NR_024031	KIAA0114	ENSG00000226950	KIAA0114	KIAA0114
1552466_x_at	NR_026552 /// NR_026553	NCRNA00161	ENSG00000226935	NCRNA00161	non-protein coding RNA 161
1554405_a_at	NR_026552 /// NR_026553	NCRNA00161	ENSG00000226935	NCRNA00161	non-protein coding RNA 161
1557590_at	NR_028339 /// NR_028340	LOC100130522	ENSG00000226924	AC139100.1	hypothetical LOC100130522
234913_at	NR_001525 /// NR_002177 /// NR_002178	TTTY4 /// TTTY4B /// TTTY4C	ENSG00000226906 /// ENSG00000228296 /// ENSG00000235412	TTTY4	testis-specific transcript, Y-linked 4 (non-protein coding) /// testis-specific transcript, Y-linked 4B (non-protein coding) /// testis-specific transcript, Y-linked 4C (non-protein coding)
1554301_at	NR_034141 /// NR_034142	LOC645591	ENSG00000226869	RP11-203P23.1	hypothetical LOC645591
1554302_s_at	NR_034141 /// NR_034142	LOC645591	ENSG00000226869	RP11-203P23.1	hypothetical LOC645591
1555892_s_at	NR_024408	LOC253039	ENSG00000226752	RP11-27I1.2	hypothetical LOC253039
231828_at	NR_024408	LOC253039	ENSG00000226752	RP11-27I1.2	hypothetical LOC253039
239958_at	NR_024408	LOC253039	ENSG00000226752	RP11-27I1.2	hypothetical LOC253039
1562475_at	NR_033870	DKFZp686O1327	ENSG00000226674	AC074093.1	hypothetical LOC401014
1556447_at	NR_027102	LOC285370	ENSG00000226567	AC018495.2	hypothetical LOC285370
1556448_a_at	NR_027102	LOC285370	ENSG00000226567	AC018495.2	hypothetical LOC285370
240068_at	NR_024100	C21orf130	ENSG00000226496	NCRNA00323	chromosome 21 open reading frame 130
244322_at	NR_034120	LOC646329	ENSG00000226380	AC058791.1	hypothetical LOC646329
1564790_at	NR_002331	ST7OT2	ENSG00000226367	ST7-AS2	ST7 overlapping transcript 2 (non-protein coding)
237808_at	NR_002331	ST7OT2	ENSG00000226367	ST7-AS2	ST7 overlapping transcript 2 (non-protein coding)
230177_at	NR_033417	GTF2H2B	ENSG00000226259	GTF2H2B	general transcription factor IIH, polypeptide 2B
1556667_at	NR_034096	LOC348751	ENSG00000226124	AC073043.2	hypothetical LOC348751
1564459_at	NR_033845	LOC100129427	ENSG00000226122	AC018705.5	hypothetical LOC100129427
1557098_s_at	NR_003244	HAR1A	ENSG00000225978	HAR1A	highly accelerated region 1A (non-protein coding)
1553420_at	NR_026830	FLJ32063	ENSG00000225953	AC017096.1	hypothetical LOC150538
1560010_a_at	NR_026830	FLJ32063	ENSG00000225953	AC017096.1	hypothetical LOC150538
232575_at	NR_015342	PCA3	ENSG00000225937	PCA3	prostate cancer antigen 3 (non-protein coding)
232190_x_at	NR_026927 /// XR_108288 /// XR_112079 /// XR_113327	LOC100133445 /// LOC115110	ENSG00000225931 /// ENSG00000238164	RP3-395M20.7	hypothetical LOC100133445 /// hypothetical LOC115110
224020_at	NR_024160	MGC4473	ENSG00000225826	RP1-10C16.2	hypothetical LOC79100
227168_at	NR_003491 /// NR_033319 /// NR_033320 /// NR_033321	MIAT	ENSG00000225783	MIAT	myocardial infarction associated transcript (non-protein coding)
228658_at	NR_003491 /// NR_033319 /// NR_033320 /// NR_033321	MIAT	ENSG00000225783	MIAT	myocardial infarction associated transcript (non-protein coding)
237322_at	NR_003491 /// NR_033319 /// NR_033320 /// NR_033321	MIAT	ENSG00000225783	MIAT	myocardial infarction associated transcript (non-protein coding)
230488_s_at	NR_002783	NCRNA00118	ENSG00000225756	NCRNA00118	non-protein coding RNA 118
233524_at	NR_027341	C9orf44	ENSG00000225511	C9orf44	chromosome 9 open reading frame 44
233525_s_at	NR_027341	C9orf44	ENSG00000225511	C9orf44	chromosome 9 open reading frame 44
1554447_at	NR_024582	NCRNA00183	ENSG00000225470	JPX	non-protein coding RNA 183
214120_at	NR_002727	RFPL1S	ENSG00000225465	RFPL1-AS1	RFPL1 antisense RNA (non-protein coding)
1568974_at	NR_027994	NHEG1	ENSG00000225391	RP11-55K22.5	neuroblastoma highly expressed 1
231491_at	NR_024357	NCRNA00113	ENSG00000225298	NCRNA00113	non-protein coding RNA 113
1560472_at	NR_015425	LOC338588	ENSG00000225269	RP11-117P22.2	hypothetical LOC338588
228004_at	NR_001558	NCRNA00261	ENSG00000225074	NCRNA00261	non-protein coding RNA 261
1561390_at	NR_028083 /// NR_028084	FAM41AY1 /// FAM41AY2	ENSG00000224989 /// ENSG00000226362	FAM41AY1	family with sequence similarity 41, member A, Y-linked 1 /// family with sequence similarity 41, member A, Y-linked 2
230595_at	NR_015423	LOC572558	ENSG00000224958	RP11-561O23.6	hypothetical locus LOC572558
1559645_at	NR_033927	NCRNA00184	ENSG00000224939	NCRNA00184	non-protein coding RNA 184
1559646_a_at	NR_033927	NCRNA00184	ENSG00000224939	NCRNA00184	non-protein coding RNA 184
1559254_at	NR_024089	NCRNA00162	ENSG00000224930	NCRNA00162	non-protein coding RNA 162
1557481_a_at	NR_024090	C21orf131	ENSG00000224924	NCRNA00320	chromosome 21 open reading frame 131
1564392_at	NR_024090	C21orf131	ENSG00000224924	NCRNA00320	chromosome 21 open reading frame 131
225920_at	NR_015434	LOC148413	ENSG00000224870 /// ENSG00000239298	RP4-758J18.2	hypothetical LOC148413
1563632_at	NR_033842	LOC220980	ENSG00000224812	RP11-18M11.2	hypothetical LOC220980
1558967_s_at	NR_024052 /// NR_024053	HCG18	ENSG00000224619 /// ENSG00000224705 /// ENSG00000228894 /// ENSG00000230660 /// ENSG00000231074 /// ENSG00000234893 /// ENSG00000235727	HCG18	HLA complex group 18
225577_at	NR_024052 /// NR_024053	HCG18	ENSG00000224619 /// ENSG00000224705 /// ENSG00000228894 /// ENSG00000230660 /// ENSG00000231074 /// ENSG00000234893 /// ENSG00000235727	HCG18	HLA complex group 18
225584_at	NR_024052 /// NR_024053	HCG18	ENSG00000224619 /// ENSG00000224705 /// ENSG00000228894 /// ENSG00000230660 /// ENSG00000231074 /// ENSG00000234893 /// ENSG00000235727	HCG18	HLA complex group 18
242618_at	NR_024052 /// NR_024053	HCG18	ENSG00000224619 /// ENSG00000224705 /// ENSG00000228894 /// ENSG00000230660 /// ENSG00000231074 /// ENSG00000234893 /// ENSG00000235727	HCG18	HLA complex group 18
1563745_a_at	NR_015429 /// NR_024429 /// NR_024431	LOC283050	ENSG00000224596	RP11-202P11.1	hypothetical LOC283050
1563043_at	NR_027103	LOC285375	ENSG00000224514	AC093611.1	hypothetical LOC285375
231571_at	NR_037179 /// NR_037180 /// NR_037181 /// XR_108701 /// XR_110797 /// XR_110953 /// XR_110965 /// XR_110974 /// XR_110988 /// XR_111000 /// XR_111012	LOC100507362	ENSG00000224446 /// ENSG00000224582 /// ENSG00000225426 /// ENSG00000226687 /// ENSG00000229383 /// ENSG00000230674 /// ENSG00000233857 /// ENSG00000235788	DAQB-12N14.5	hypothetical LOC100507362
1557871_at	NR_033844	LOC253573	ENSG00000224406	RP11-48F14.1	hypothetical LOC253573
239242_at	NR_028443	LOC100303728	ENSG00000224281	RP3-404F18.2	hypothetical LOC100303728
228601_at	NR_033979	LOC401022	ENSG00000224189	AC009336.23	hypothetical LOC401022
239182_at	NR_033979	LOC401022	ENSG00000224189	AC009336.23	hypothetical LOC401022
242042_s_at	NR_033979	LOC401022	ENSG00000224189	AC009336.23	hypothetical LOC401022
239325_at	NR_034113	LOC729723	ENSG00000224165	AC013267.2	hypothetical LOC729723
1557850_at	NR_027118 /// NR_027119	LOC285954	ENSG00000224116	AC005027.4	hypothetical LOC285954
1559163_at	NR_027118 /// NR_027119	LOC285954	ENSG00000224116	AC005027.4	hypothetical LOC285954
1561059_a_at	NR_026834	LOC152024	ENSG00000224074	AC098971.2	hypothetical LOC152024
225698_at	NR_015370	NCRNA00219	ENSG00000224032	NCRNA00219	non-protein coding RNA 219
1560714_at	NR_033847	FLJ37035	ENSG00000224023	RP11-383C5.4	hypothetical LOC399821
239483_at	NR_033847	FLJ37035	ENSG00000224023	RP11-383C5.4	hypothetical LOC399821
1563802_at	NR_027085	LOC284551	ENSG00000223907	RP11-439L8.4	hypothetical LOC284551
234611_at	NR_034040	LOC100287902	ENSG00000223776	RP11-385F5.2	hypothetical LOC100287902
226995_at	NR_026943	LOC642852	ENSG00000223768	NCRNA00205	hypothetical LOC642852
228908_s_at	NR_026943	LOC642852	ENSG00000223768	NCRNA00205	hypothetical LOC642852
228909_at	NR_026943	LOC642852	ENSG00000223768	NCRNA00205	hypothetical LOC642852
1555979_at	NR_026874	FLJ39609	ENSG00000223764	RP11-54O7.3	Similar to hCG1995469
1555980_a_at	NR_026874	FLJ39609	ENSG00000223764	RP11-54O7.3	Similar to hCG1995469
1561433_at	NR_033903	LOC285103	ENSG00000223760	AC018804.4	hypothetical LOC285103
235185_s_at	NR_027002	LOC388692	ENSG00000223759 /// ENSG00000235999	RP11-353N4.4	hypothetical LOC388692
235186_at	NR_027002	LOC388692	ENSG00000223759 /// ENSG00000235999	RP11-353N4.4	hypothetical LOC388692
228235_at	NR_024607	MGC16121	ENSG00000223749	AC004383.4	hypothetical protein MGC16121
229784_at	NR_024607	MGC16121	ENSG00000223749	AC004383.4	hypothetical protein MGC16121
227074_at	NR_034089	LOC100131564	ENSG00000223745	RP4-717I23.3	hypothetical LOC100131564
240546_at	NR_036499	LOC389043	ENSG00000223631	AC073869.19	hypothetical LOC389043
229385_s_at	NR_027064	PLAC2	ENSG00000223573	PLAC2	placenta-specific 2 (non-protein coding)
244374_at	NR_027064	PLAC2	ENSG00000223573	PLAC2	placenta-specific 2 (non-protein coding)
229609_at	NR_024397	LOC728190	ENSG00000223482 /// ENSG00000225484 /// ENSG00000244733	RP11-322M19.1	hypothetical LOC728190
1558794_at	NR_024397	LOC728190	ENSG00000223482	RP11-322M19.1	Hypothetical LOC728190
1563742_at	NR_033957	LOC643650	ENSG00000223477	RP11-314P12.2	hypothetical LOC643650
230251_at	NR_026860 /// NR_026861	C6orf176	ENSG00000223414	C6orf176	chromosome 6 open reading frame 176
240246_at	NR_033907	LOC642236	ENSG00000223346	RP11-348I14.4	Similar to FRG1 protein (FSHD region gene 1 protein)
219865_at	NR_023918 /// NR_023919	HSPC157	ENSG00000218510	RP1-224A6.4	hypothetical LOC29092
1553428_at	NR_026970	LY86-AS	ENSG00000216863	LY86-AS1	LY86 antisense RNA (non-protein coding)
1556365_at	NR_026970	LY86-AS	ENSG00000216863	LY86-AS1	LY86 antisense RNA (non-protein coding)
1556366_s_at	NR_026970	LY86-AS	ENSG00000216863	LY86-AS1	LY86 antisense RNA (non-protein coding)
1568609_s_at	NR_024510 /// NR_024511 /// NR_024584 /// NR_027468 /// NR_027469 /// XR_040635	FAM91A2 /// FLJ39739 /// LOC100286793 /// LOC728855 /// LOC728875	ENSG00000215863 /// ENSG00000223804 /// ENSG00000232151 /// ENSG00000235398 /// ENSG00000236943	RP11-495P10.2	family with sequence similarity 91, member A2 /// hypothetical FLJ39739 /// hypothetical LOC100286793 /// hypothetical LOC728855 /// hypothetical LOC728875
1556456_at	NR_027468	FLJ39739	ENSG00000215863 /// ENSG00000223804	RP11-495P10.2	hypothetical FLJ39739
1556457_s_at	NR_027468	FLJ39739	ENSG00000215863 /// ENSG00000223804	RP11-495P10.2	hypothetical FLJ39739
235599_at	NR_015407	LOC339535	ENSG00000215808	RP11-371I1.2	hypothetical LOC339535
224040_at	NR_001541	TTTY5	ENSG00000215560	TTTY5	testis-specific transcript, Y-linked 5 (non-protein coding)
1553607_at	NR_027072	NCRNA00189	ENSG00000215533	NCRNA00189	non-protein coding RNA 189
1553608_a_at	NR_027072	NCRNA00189	ENSG00000215533	NCRNA00189	non-protein coding RNA 189
1563088_a_at	NR_026961	LOC284837	ENSG00000215458	AP001053.11	hypothetical LOC284837
1559957_a_at	NR_026943	LOC642852	ENSG00000215447	BX322557.10	hypothetical LOC642852
1569032_at	NR_026943	LOC642852	ENSG00000215447	BX322557.10	hypothetical LOC642852
243656_at	NR_026943	LOC642852	ENSG00000215447	BX322557.10	hypothetical LOC642852
220459_at	NR_002776	MCM3AP-AS	ENSG00000215424	MCM3AP-AS1	MCM3AP antisense RNA (non-protein coding)
232740_at	NR_002776	MCM3AP-AS	ENSG00000215424	MCM3AP-AS1	MCM3AP antisense RNA (non-protein coding)
232291_at	NR_027349 /// NR_027350	MIR17HG	ENSG00000215417	MIR17HG	MIR17 host gene (non-protein coding)
1559412_at	NR_027790 /// NR_027791	C21orf34	ENSG00000215386	C21orf34	chromosome 21 open reading frame 34
1559901_s_at	NR_027790 /// NR_027791	C21orf34	ENSG00000215386	C21orf34	chromosome 21 open reading frame 34
1557876_at	NR_026994	LOC340094	ENSG00000215231	CTD-2247C11.3	hypothetical LOC340094
1557877_s_at	NR_026994	LOC340094	ENSG00000215231	CTD-2247C11.3	hypothetical LOC340094
1553335_x_at	NR_027253	LOC285696	ENSG00000215196	AC091878.1	hypothetical LOC285696
1553130_at	NR_015441	LOC652276	ENSG00000215154	AC141586.5	hypothetical LOC652276
210464_at	NR_026772	C8orf71	ENSG00000215117	C8orf71	chromosome 8 open reading frame 71
240423_at	NR_015364	LOC441204	ENSG00000214870	AC004540.5	hypothetical locus LOC441204
240424_s_at	NR_015364	LOC441204	ENSG00000214870	AC004540.5	hypothetical locus LOC441204
1555040_at	NR_034140	C12orf33	ENSG00000214851	C12orf33	chromosome 12 open reading frame 33
234664_at	NR_028325 /// NR_028326 /// NR_029401	LOC100132062 /// LOC100133161 /// LOC731275	ENSG00000214837 /// ENSG00000230724	RP11-261C10.3	hypothetical LOC100132062 /// hypothetical LOC100133161 /// hypothetical LOC731275
237111_at	NR_033996	LOC388942	ENSG00000214691	AC104654.1	hypothetical LOC388942
210794_s_at	NR_002766 /// NR_003530 /// NR_003531 /// NR_033358 /// NR_033359 /// NR_033360	MEG3	ENSG00000214548	MEG3	maternally expressed 3 (non-protein coding)
212732_at	NR_002766 /// NR_003530 /// NR_003531 /// NR_033358 /// NR_033359 /// NR_033360	MEG3	ENSG00000214548	MEG3	maternally expressed 3 (non-protein coding)
226210_s_at	NR_002766 /// NR_003530 /// NR_003531 /// NR_033358 /// NR_033359 /// NR_033360	MEG3	ENSG00000214548	MEG3	maternally expressed 3 (non-protein coding)
226211_at	NR_002766 /// NR_003530 /// NR_003531 /// NR_033358 /// NR_033359 /// NR_033360	MEG3	ENSG00000214548	MEG3	maternally expressed 3 (non-protein coding)
227390_at	NR_002766 /// NR_003530 /// NR_003531 /// NR_033358 /// NR_033359 /// NR_033360	MEG3	ENSG00000214548	MEG3	maternally expressed 3 (non-protein coding)
210795_s_at	NR_002766 /// NR_003530 /// NR_003531 /// NR_033358 /// NR_033359 /// NR_033360	MEG3	ENSG00000214512	AL117190.1	Maternally expressed 3 (non-protein coding)
1562048_at	NR_026934	LOC152225	ENSG00000214407 /// ENSG00000241280	RP11-221J22.1	hypothetical LOC152225
1569332_at	NR_026767	C3orf66	ENSG00000214381	C3orf66	chromosome 3 open reading frame 66
1564539_at	NR_033944	LOC647323	ENSG00000214146	RP11-699L21.1	hypothetical LOC647323
1564485_at	NR_024480	LOC100131551	ENSG00000214145	RP11-513G11.1	hypothetical LOC100131551
224278_at	NR_023391	C2orf14	ENSG00000214081 /// ENSG00000239402 /// ENSG00000241259 /// ENSG00000241606	C2orf14	chromosome 2 open reading frame 14
227919_at	NR_015379	UCA1	ENSG00000214049	UCA1	urothelial cancer associated 1 (non-protein coding)
1561294_a_at	NR_015398	LOC100128554	ENSG00000214043	RP5-944M2.3	hypothetical LOC100128554
231540_at	NR_026966	LOC100130691	ENSG00000213963	AC074286.1	hypothetical LOC100130691
218624_s_at	NR_026052	MGC2752	ENSG00000213753	AC016629.2	hypothetical LOC65996
222694_at	NR_026052	MGC2752	ENSG00000213753	AC016629.2	hypothetical LOC65996
230528_s_at	NR_026052	MGC2752	ENSG00000213753	AC016629.2	hypothetical LOC65996
1558791_at	NR_026975	LOC286467	ENSG00000213468	RP11-453F18__B.1	hypothetical LOC286467
1556737_at	NR_027254	LOC388387	ENSG00000213373	AC100793.2	hypothetical LOC388387
227941_at	NR_036496	LOC339803	ENSG00000212978	AC016747.3	hypothetical LOC339803
216665_s_at	NR_001536	TTTY2	ENSG00000212855 /// ENSG00000212856 /// ENSG00000235059 /// ENSG00000236951	TTTY2	testis-specific transcript, Y-linked 2 (non-protein coding)
217261_at	NR_001536 /// NR_003590	TTTY2 /// TTTY2B	ENSG00000212855 /// ENSG00000212856	TTTY2	testis-specific transcript, Y-linked 2 (non-protein coding) /// testis-specific transcript, Y-linked 2B (non-protein coding)
240912_x_at	NR_026949	NCRNA00277	ENSG00000212766	NCRNA00277	non-protein coding RNA 277
1555858_at	NR_027007	LOC440944	ENSG00000206573	RP11-58B17.1	hypothetical LOC440944
1555860_x_at	NR_027007	LOC440944	ENSG00000206573	RP11-58B17.1	hypothetical LOC440944
1557357_at	NR_027007	LOC440944	ENSG00000206573	RP11-58B17.1	hypothetical LOC440944
232052_at	NR_027007	LOC440944	ENSG00000206573	RP11-58B17.1	hypothetical LOC440944
1562381_at	NR_026972 /// NR_026973	LOC285830	ENSG00000206508 /// ENSG00000226378 /// ENSG00000230017	HLA-F-AS1	hypothetical LOC285830
222279_at	NR_026972 /// NR_026973	LOC285830	ENSG00000206446 /// ENSG00000206508 /// ENSG00000214922 /// ENSG00000226378 /// ENSG00000230017 /// ENSG00000239257 /// ENSG00000239784 /// ENSG00000240845 /// ENSG00000241880 /// ENSG00000242039	HLA-F-AS1	hypothetical LOC285830
1559050_at	NR_026791	HCG27	ENSG00000206344 /// ENSG00000220890 /// ENSG00000223577 /// ENSG00000231281 /// ENSG00000232758 /// ENSG00000234079	HCG27	HLA complex group 27
223628_at	NR_026815	TMEM191A	ENSG00000206140 /// ENSG00000226287	TMEM191C	transmembrane protein 191A
226924_at	NR_024484	LOC400657	ENSG00000206029	AC116904.1	hypothetical LOC400657
1560320_a_at	NR_026947	LOC283314	ENSG00000205885	ABC12-49244600F4.3	hypothetical LOC283314
1561127_at	NR_033387	NCRNA00168	ENSG00000205696	NCRNA00168	non-protein coding RNA 168
1558046_x_at	NR_034031	LOC389906	ENSG00000205663 /// ENSG00000205664 /// ENSG00000234449	RP11-706O15.5	hypothetical LOC389906
1569629_x_at	NR_034031	LOC389906	ENSG00000205663 /// ENSG00000205664 /// ENSG00000234449	RP11-706O15.5	hypothetical LOC389906
222031_at	NR_034031	LOC389906	ENSG00000205663 /// ENSG00000205664 /// ENSG00000234449	RP11-706O15.5	hypothetical LOC389906
222196_at	NR_034031	LOC389906	ENSG00000205662 /// ENSG00000205663 /// ENSG00000234449	RP11-706O15.7	hypothetical LOC389906
59433_at	NR_034031	LOC389906	ENSG00000205662 /// ENSG00000205663 /// ENSG00000205664 /// ENSG00000234449	RP11-706O15.7	hypothetical LOC389906
1555988_a_at	NR_026828	LOC126536	ENSG00000205396	AC004790.2	hypothetical LOC126536
237242_at	NR_026828	LOC126536	ENSG00000205396	AC004790.2	hypothetical LOC126536
236001_at	NR_036581	LOC400573	ENSG00000205351	AC002347.2	hypothetical LOC400573
243402_at	NR_015406 /// NR_029405	LOC149837 /// LOC643406	ENSG00000205181 /// ENSG00000230563	RP5-1022P6.6	hypothetical LOC149837 /// hypothetical LOC643406
229992_at	NR_015406	LOC149837	ENSG00000205181	RP5-1022P6.6	hypothetical LOC149837
1562601_at	NR_033831	UNQ6975	ENSG00000205054	AC009236.1	putative uncharacterized protein UNQ6975/PRO21958
229094_at	NR_027040	LOC401431	ENSG00000204934	RP4-751H13.6	hypothetical LOC401431
242350_s_at	NR_034129	LOC100128098	ENSG00000204832	RP11-414K1.3	hypothetical LOC100128098
233491_at	NR_026682 /// NR_026683	LOC100268168	ENSG00000204758	CTC-308K20.1	hypothetical LOC100268168
1557483_at	NR_027089 /// NR_027090	LOC284788	ENSG00000204684	RP5-1004I9.1	hypothetical LOC284788
237298_at	NR_027257	FLJ26850	ENSG00000204666	CTD-2126E3.1	FLJ26850 protein
1568987_at	NR_026680 /// NR_027295	MGC57346	ENSG00000204650	AC126544.1	hypothetical LOC401884
208287_at	NR_028032	HCG9	ENSG00000204625 /// ENSG00000206504 /// ENSG00000227647 /// ENSG00000234313 /// ENSG00000236579 /// ENSG00000237812	HCG9	HLA complex group 9
234493_at	NR_026670	LOC116437	ENSG00000204603	RP11-638F5.1	hypothetical LOC116437
238997_at	NR_026816	PSORS1C3	ENSG00000204528 /// ENSG00000223364 /// ENSG00000224056 /// ENSG00000224744 /// ENSG00000226422 /// ENSG00000230983 /// ENSG00000231450	PSORS1C3	psoriasis susceptibility 1 candidate 3 (non-protein coding)
225028_at	NR_015367	LOC550643	ENSG00000204272	RP11-622K12.1	hypothetical LOC550643
225029_at	NR_015367	LOC550643	ENSG00000204272	RP11-622K12.1	hypothetical LOC550643
238872_at	NR_027276	LOC100128239	ENSG00000204241	RP11-713P17.3	hypothetical LOC100128239
239151_at	NR_029396	LOC399753	ENSG00000204164 /// ENSG00000204177	RP11-508M1.3	hypothetical LOC399753
220660_at	NR_024032	C9orf27	ENSG00000204148	C9orf27	chromosome 9 open reading frame 27
230236_at	NR_024015	TDRG1	ENSG00000204091	RP11-535K1.1	testis development related protein 1
1556896_at	NR_034124	LOC284751	ENSG00000203999	RP11-290F20.1	hypothetical LOC284751
231586_at	NR_034168	LOC642864	ENSG00000203897	RP11-475E11.5	spermatogenesis-related protein 7
235126_at	NR_027285 /// NR_027286	NCRNA00292	ENSG00000198468	NCRNA00292	non-protein coding RNA 292
210409_at	NR_027906	C6orf124	ENSG00000198221	C6orf124	chromosome 6 open reading frame 124
1553484_at	NR_029451	C12orf67	ENSG00000197503	C12orf67	chromosome 12 open reading frame 67
216276_s_at	NR_001569 /// NR_024106 /// NR_024107	ADAM3A	ENSG00000197475 /// ENSG00000253922	ADAM3A	ADAM metallopeptidase domain 3A
240192_at	NR_024255 /// NR_024256	FLJ45983	ENSG00000197308	RP11-379F12.7	hypothetical LOC399717
1561490_at	NR_015356 /// NR_033664 /// NR_033665	AAA1	ENSG00000197085	AC005688.1	asthma-associated alternatively spliced gene 1
234117_at	NR_015356 /// NR_033664 /// NR_033665	AAA1	ENSG00000197085	AC005688.1	asthma-associated alternatively spliced gene 1
1556736_at	NR_033939	LOC100129858	ENSG00000196951	RP11-425I13.3	hypothetical LOC100129858
235869_at	NR_033939	LOC100129858	ENSG00000196951	RP11-425I13.3	hypothetical LOC100129858
225857_s_at	NR_015366 /// NR_027241	LOC388796	ENSG00000196756	RP4-564F22.2	hypothetical LOC388796
65588_at	NR_015366 /// NR_027241	LOC388796	ENSG00000196756	RP4-564F22.2	hypothetical LOC388796
1563369_at	NR_027345 /// NR_027346	NCRNA00173	ENSG00000196668	NCRNA00173	non-protein coding RNA 173
237591_at	NR_027345 /// NR_027346	NCRNA00173	ENSG00000196668	NCRNA00173	non-protein coding RNA 173
237205_at	NR_024338 /// NR_024339	NCRNA00238	ENSG00000196553	NCRNA00238	non-protein coding RNA 238
233355_at	NR_027686 /// NR_027687	NCRNA00176	ENSG00000196421	NCRNA00176	non-protein coding RNA 176
215985_at	NR_026751	NCRNA00171	ENSG00000196299 /// ENSG00000204623 /// ENSG00000225618 /// ENSG00000229653 /// ENSG00000232691 /// ENSG00000235394 /// ENSG00000235814 /// ENSG00000236598	BX088647.1	Non-protein coding RNA 171
234097_s_at	NR_026751	ZNRD1-AS	ENSG00000196299 /// ENSG00000204623 /// ENSG00000225618 /// ENSG00000229653 /// ENSG00000232691 /// ENSG00000235394 /// ENSG00000235814 /// ENSG00000236598	BX088647.1	ZNRD1 antisense RNA (non-protein coding)
234457_at	NR_026751	ZNRD1-AS	ENSG00000196299 /// ENSG00000204623 /// ENSG00000225618 /// ENSG00000229653 /// ENSG00000232691 /// ENSG00000235394 /// ENSG00000235814 /// ENSG00000236598	BX088647.1	ZNRD1 antisense RNA (non-protein coding)
227474_at	NR_015377	LOC654433	ENSG00000189223	AC016683.6	hypothetical LOC654433
228425_at	NR_015377	LOC654433	ENSG00000189223	AC016683.6	hypothetical LOC654433
231229_at	NR_024192 /// NR_024193	HILS1	ENSG00000188662	HILS1	histone linker H1 domain, spermatid-specific 1
236631_at	NR_026960	C21orf125	ENSG00000188660	NCRNA00319	chromosome 21 open reading frame 125
225786_at	NR_026778	NCRNA00201	ENSG00000188206	NCRNA00201	non-protein coding RNA 201
1558423_at	NR_026999	NCRNA00265	ENSG00000188185	NCRNA00265	non-protein coding RNA 265
1558425_x_at	NR_026999	NCRNA00265	ENSG00000188185	NCRNA00265	non-protein coding RNA 265
219840_s_at	NR_028288	TCL6	ENSG00000187621	TCL6	T-cell leukemia/lymphoma 6 (non-protein coding)
221054_s_at	NR_028288	TCL6	ENSG00000187621	TCL6	T-cell leukemia/lymphoma 6 (non-protein coding)
221624_at	NR_028288	TCL6	ENSG00000187621	TCL6	T-cell leukemia/lymphoma 6 (non-protein coding)
239964_at	NR_028288	TCL6	ENSG00000187621	TCL6	T-cell leukemia/lymphoma 6 (non-protein coding)
214696_at	NR_028502 /// NR_028503 /// NR_028504 /// NR_028505	C17orf91	ENSG00000186594	C17orf91	chromosome 17 open reading frame 91
1557557_at	NR_034182	LOC100129196	ENSG00000186056	RP5-1166H10.2	hypothetical LOC100129196
1557558_s_at	NR_034182	LOC100129196	ENSG00000186056	RP5-1166H10.2	hypothetical LOC100129196
233562_at	NR_026827	LOC84856	ENSG00000185904	RP11-178A10.1	hypothetical LOC84856
230195_at	NR_036513	LOC100131138	ENSG00000185847	RP1-46F2.2	hypothetical LOC100131138
1559920_a_at	NR_024482 /// NR_024483	CECR4	ENSG00000185837	CECR5-AS1	cat eye syndrome chromosome region, candidate 4 (non-protein coding)
231303_at	NR_024027	NCRNA00158	ENSG00000185433	NCRNA00158	non-protein coding RNA 158
239968_at	NR_026863	C21orf84	ENSG00000185186	NCRNA00313	chromosome 21 open reading frame 84
240589_at	NR_026863	C21orf84	ENSG00000185186	NCRNA00313	chromosome 21 open reading frame 84
224292_at	NR_001537	TTTY13	ENSG00000184991	TTTY13	testis-specific transcript, Y-linked 13 (non-protein coding)
244829_at	NR_027793	C6orf218	ENSG00000183674	C6orf218	chromosome 6 open reading frame 218
1555554_at	NR_026760	BASE	ENSG00000183566	RP11-49G10.8	breast cancer and salivary gland expression gene
1564017_at	NR_027498 /// NR_028082	NCRNA00175	ENSG00000183535	NCRNA00175	non-protein coding RNA 175
224142_s_at	NR_001533 /// NR_003591	TTTY8 /// TTTY8B	ENSG00000183385 /// ENSG00000185700	TTTY8	testis-specific transcript, Y-linked 8 (non-protein coding) /// testis-specific transcript, Y-linked 8B (non-protein coding)
224143_at	NR_001533 /// NR_003591	TTTY8 /// TTTY8B	ENSG00000183385 /// ENSG00000185700	TTTY8	testis-specific transcript, Y-linked 8 (non-protein coding) /// testis-specific transcript, Y-linked 8B (non-protein coding)
209917_s_at	NR_015381	TP53TG1	ENSG00000182165	TP53TG1	TP53 target 1 (non-protein coding)
210241_s_at	NR_015381	TP53TG1	ENSG00000182165	TP53TG1	TP53 target 1 (non-protein coding)
210886_x_at	NR_015381	TP53TG1	ENSG00000182165	TP53TG1	TP53 target 1 (non-protein coding)
1561537_at	NR_036498	LOC388906	ENSG00000182057	Z83851.3	hypothetical LOC388906
1556704_s_at	NR_024443 /// XR_110887	LOC100133920 /// LOC286297	ENSG00000182021	RP11-381O7.3	hypothetical LOC100133920 /// hypothetical LOC286297
1564277_a_at	NR_024443 /// XR_110887	LOC100133920 /// LOC286297	ENSG00000182021	RP11-381O7.3	hypothetical LOC100133920 /// hypothetical LOC286297
1554764_a_at	NR_026946	C11orf64	ENSG00000181995	NCRNA00301	chromosome 11 open reading frame 64
1554765_a_at	NR_026946	C11orf64	ENSG00000181995	NCRNA00301	chromosome 11 open reading frame 64
1563145_at	NR_026946	C11orf64	ENSG00000181995	NCRNA00301	chromosome 11 open reading frame 64
1552979_at	NR_024079	C2orf52	ENSG00000181798	C2orf52	chromosome 2 open reading frame 52
241475_at	NR_015445	BREA2	ENSG00000181097	RP11-429J17.2	breast cancer estrogen-induced apoptosis 2
224174_at	NR_001548	TTTY11	ENSG00000180910	TTTY11	testis-specific transcript, Y-linked 11 (non-protein coding)
1562953_s_at	NR_015359	NCRNA00247	ENSG00000180769	NCRNA00247	non-protein coding RNA 247
238081_at	NR_015359	NCRNA00247	ENSG00000180769	NCRNA00247	non-protein coding RNA 247
241401_at	NR_015359	NCRNA00247	ENSG00000180769	NCRNA00247	non-protein coding RNA 247
1553449_at	NR_024347	C16orf81	ENSG00000180422	NCRNA00304	chromosome 16 open reading frame 81
1553450_s_at	NR_024347	C16orf81	ENSG00000180422	NCRNA00304	chromosome 16 open reading frame 81
241895_at	NR_026758	LOC440905	ENSG00000180178 /// ENSG00000239402 /// ENSG00000241017	AC018865.8	hypothetical LOC440905
220747_at	NR_026883 /// NR_026884	HSPC072	ENSG00000179935	RP5-1068E13.3	hypothetical LOC29075
238096_at	NR_024349	LOC284023	ENSG00000179859	AC025335.1	hypothetical LOC284023
1557727_at	NR_033872	LOC400960	ENSG00000179818	AC136007.2	hypothetical LOC400960
1568640_at	NR_033872	LOC400960	ENSG00000179818	AC136007.2	Hypothetical gene supported by BC040598
227969_at	NR_033872	LOC400960	ENSG00000179818	AC136007.2	hypothetical LOC400960
235137_at	NR_033872	LOC400960	ENSG00000179818	AC136007.2	hypothetical LOC400960
235482_at	NR_033872	LOC400960	ENSG00000179818	AC136007.2	hypothetical LOC400960
227664_at	NR_024279	FLJ37453	ENSG00000179743	RP11-169K16.9	hypothetical LOC729614
1553934_at	NR_027245	C18orf20	ENSG00000179676	NCRNA00305	chromosome 18 open reading frame 20
1564444_at	NR_024564	LOC100130264	ENSG00000179447	RP5-1027G4.3	hypothetical LOC100130264
235397_at	NR_026873	NCRNA00174	ENSG00000179406	NCRNA00174	non-protein coding RNA 174
242649_x_at	NR_022014	C15orf21	ENSG00000179362	HMGN2P46	Dresden prostate cancer 2
230012_at	NR_026951	C17orf44	ENSG00000178977	NCRNA00324	chromosome 17 open reading frame 44
227909_at	NR_024359 /// NR_024493	NCRNA00086 /// NCRNA00087	ENSG00000178947 /// ENSG00000196972	NCRNA00086	non-protein coding RNA 86 /// non-protein coding RNA 87
1553519_at	NR_027246	C21orf94	ENSG00000178457	NCRNA00314	chromosome 21 open reading frame 94
232446_at	NR_027107	MGC45800	ENSG00000177822	AC108142.1	hypothetical LOC90768
1556630_at	NR_026939 /// NR_026940 /// NR_026941	CASC2	ENSG00000177640	CASC2	cancer susceptibility candidate 2
1562336_at	NR_026939 /// NR_026940 /// NR_026941	CASC2	ENSG00000177640	CASC2	cancer susceptibility candidate 2
1564371_a_at	NR_026939 /// NR_026940 /// NR_026941	CASC2	ENSG00000177640	CASC2	cancer susceptibility candidate 2
1564372_s_at	NR_026939 /// NR_026940 /// NR_026941	CASC2	ENSG00000177640	CASC2	cancer susceptibility candidate 2
239713_at	NR_026939 /// NR_026940 /// NR_026941	CASC2	ENSG00000177640	CASC2	cancer susceptibility candidate 2
224915_x_at	NR_003604 /// NR_003605 /// NR_003606 /// NR_036658 /// NR_036659	NCRNA00275	ENSG00000177410	NCRNA00275	non-protein coding RNA 275
226227_x_at	NR_003604 /// NR_003605 /// NR_003606 /// NR_036658 /// NR_036659	NCRNA00275	ENSG00000177410	NCRNA00275	non-protein coding RNA 275
226835_s_at	NR_003604 /// NR_003605 /// NR_003606 /// NR_036658 /// NR_036659	NCRNA00275	ENSG00000177410	NCRNA00275	non-protein coding RNA 275
231275_at	NR_015440 /// NR_024371	FLJ42875	ENSG00000177133	RP1-163G9.1	hypothetical LOC440556
236360_at	NR_015440 /// NR_024371	FLJ42875	ENSG00000177133	RP1-163G9.1	hypothetical LOC440556
237108_x_at	NR_015440 /// NR_024371	FLJ42875	ENSG00000177133	RP1-163G9.1	hypothetical LOC440556
242269_at	NR_015440 /// NR_024371	FLJ42875	ENSG00000177133	RP1-163G9.1	hypothetical LOC440556
231595_at	NR_034093 /// NR_034094	LOC100129827	ENSG00000177112	RP11-58H20.3	hypothetical LOC100129827
223913_s_at	NR_027148	C19orf30	ENSG00000176840	NCRNA00306	chromosome 19 open reading frame 30
207063_at	NR_001544	NCRNA00185	ENSG00000176728	TTTY14	non-protein coding RNA 185
224003_at	NR_001543	TTTY14	ENSG00000176728	TTTY14	testis-specific transcript, Y-linked 14 (non-protein coding)
1553448_at	NR_027060	FLJ34503	ENSG00000175967	RP11-544L8__B.4	hypothetical FLJ34503
235083_at	NR_027244	LOC151009	ENSG00000175772 /// ENSG00000204588	AC112229.7	hypothetical LOC151009
228614_at	NR_027063	NCRNA00116	ENSG00000175701	NCRNA00116	non-protein coding RNA 116
1553053_at	NR_024182 /// NR_024183 /// NR_024184	C14orf48	ENSG00000175699	C14orf48	chromosome 14 open reading frame 48
1570111_at	NR_024182 /// NR_024183 /// NR_024184	C14orf48	ENSG00000175699	C14orf48	chromosome 14 open reading frame 48
1557788_a_at	NR_023389 /// NR_023390	C9orf130	ENSG00000175611	C9orf130	chromosome 9 open reading frame 130
227893_at	NR_023389 /// NR_023390	C9orf130	ENSG00000175611	C9orf130	chromosome 9 open reading frame 130
234429_at	NR_023389 /// NR_023390	C9orf130	ENSG00000175611	C9orf130	chromosome 9 open reading frame 130
225065_x_at	NR_027158 /// NR_027159 /// NR_027160 /// NR_027161 /// NR_027162 /// NR_027163 /// NR_027164 /// NR_027165 /// NR_027166 /// NR_027167 /// NR_027168 /// NR_027169 /// NR_027170 /// NR_027171 /// NR_027172 /// NR_027173 /// NR_027174 /// NR_027175 /// NR_027176 /// NR_027177 /// NR_027178 /// NR_027179 /// NR_027667	NCRNA00188	ENSG00000175061	NCRNA00188	non-protein coding RNA 188
239754_at	NR_027158 /// NR_027159 /// NR_027160 /// NR_027161 /// NR_027162 /// NR_027163 /// NR_027164 /// NR_027165 /// NR_027166 /// NR_027167 /// NR_027168 /// NR_027169 /// NR_027170 /// NR_027171 /// NR_027172 /// NR_027173 /// NR_027174 /// NR_027175 /// NR_027176 /// NR_027177 /// NR_027178 /// NR_027179 /// NR_027667	NCRNA00188	ENSG00000175061	NCRNA00188	non-protein coding RNA 188
1554203_at	NR_027021	GRIK1-AS	ENSG00000174680	GRIK1-AS1	GRIK1 antisense RNA (non-protein coding)
1553204_at	NR_033263	C20orf200	ENSG00000174403	C20orf200	chromosome 20 open reading frame 200
225799_at	NR_015395 /// NR_024204 /// NR_024205 /// NR_024206 /// NR_024373	LOC541471 /// NCRNA00152	ENSG00000172965 /// ENSG00000222041	AC068491.1	hypothetical LOC541471 /// non-protein coding RNA 152
241418_at	NR_033752	LOC344887	ENSG00000171658	RP11-443P15.2	Similar to hCG2041270
1563983_at	NR_024458	LOC100190939	ENSG00000170919	XXyac-R12DG2.2	Hypothetical LOC100190939
226407_at	NR_024458	LOC100190939	ENSG00000170919	XXyac-R12DG2.2	hypothetical LOC100190939
227709_at	NR_024458	LOC100190939	ENSG00000170919	XXyac-R12DG2.2	hypothetical LOC100190939
227710_s_at	NR_024458	LOC100190939	ENSG00000170919	XXyac-R12DG2.2	hypothetical LOC100190939
228913_at	NR_024458	LOC100190939	ENSG00000170919	XXyac-R12DG2.2	hypothetical LOC100190939
225391_at	NR_015433	LOC93622	ENSG00000170846	AC093323.3	hypothetical LOC93622
207259_at	NR_024626	C17orf73	ENSG00000167117	C17orf73	chromosome 17 open reading frame 73
220263_at	NR_026763	SMAD5OS	ENSG00000164621	SMAD5-AS1	SMAD family member 5 opposite strand
1553493_a_at	NR_001578	TDH	ENSG00000154316	TDH	L-threonine dehydrogenase
1555151_s_at	NR_001578	TDH	ENSG00000154316	TDH	L-threonine dehydrogenase
224443_at	NR_026761	C1orf97	ENSG00000153363	C1orf97	chromosome 1 open reading frame 97
224444_s_at	NR_026761	C1orf97	ENSG00000153363	C1orf97	chromosome 1 open reading frame 97
205833_s_at	NR_024617 /// NR_028508 /// NR_028509	PART1	ENSG00000152931	PART1	prostate androgen-regulated transcript 1 (non-protein coding)
205834_s_at	NR_024617 /// NR_028508 /// NR_028509	PART1	ENSG00000152931	PART1	prostate androgen-regulated transcript 1 (non-protein coding)
233151_s_at	NR_001534	TTTY7	ENSG00000147753 /// ENSG00000147761	TTTY7	testis-specific transcript, Y-linked 7 (non-protein coding)
234309_at	NR_001534	TTTY7	ENSG00000147753 /// ENSG00000147761	TTTY7	testis-specific transcript, Y-linked 7 (non-protein coding)
219627_at	NR_027788 /// NR_027789	ZNF767	ENSG00000133624	ZNF767	zinc finger family member 767
220449_at	NR_034104	LOC79015	ENSG00000132832	RP11-445H22.3	hypothetical LOC79015
219442_at	NR_024034	KIAA0664L3	ENSG00000131797	KIAA0664L3	KIAA0664-like 3
224041_at	NR_001527	TTTY6	ENSG00000131538 /// ENSG00000131548	TTTY6	testis-specific transcript, Y-linked 6 (non-protein coding)
211460_at	NR_001530 /// NR_002159	TTTY9A /// TTTY9B	ENSG00000131007 /// ENSG00000131009	TTTY9B	testis-specific transcript, Y-linked 9A (non-protein coding) /// testis-specific transcript, Y-linked 9B (non-protein coding)
224646_x_at	NR_002196	H19	ENSG00000130600	H19	H19, imprinted maternally expressed transcript (non-protein coding)
224997_x_at	NR_002196	H19	ENSG00000130600	H19	H19, imprinted maternally expressed transcript (non-protein coding)
216673_at	NR_001538 /// NR_003589	TTTY1 /// TTTY1B	ENSG00000129816 /// ENSG00000129845	TTTY1B	testis-specific transcript, Y-linked 1 (non-protein coding) /// testis-specific transcript, Y-linked 1B (non-protein coding)
231760_at	NR_028295	NCRNA00029	ENSG00000125514	NCRNA00029	non-protein coding RNA 29
1554880_at	NR_026882	DKFZP434K028	ENSG00000124915	RP11-467L20.10	hypothetical LOC26070
208585_at	NR_027795	BTN2A3	ENSG00000124549 /// ENSG00000254005	BTN2A3	butyrophilin, subfamily 2, member A3
206279_at	NR_028062	PRKY	ENSG00000099725	PRKY	protein kinase, Y-linked
1552955_at	---		ENSG00000170983	NCRNA00208
1553024_at	---		ENSG00000232307	DAOA-AS1
1553269_at	---		ENSG00000250312	ZNF718
1553457_at	---		ENSG00000215162	NCRNA00269
1553882_at	---		ENSG00000248360	RP11-458B24.2
1553935_at	---		ENSG00000249993	RP11-91K8.1
1553936_a_at	---		ENSG00000249993	RP11-91K8.1
1554781_at	---		ENSG00000250328	CTC-210G5.1
1554887_at	---		ENSG00000232445	RP11-132A1.4
1554946_at	---		ENSG00000249550	RP11-438N16.1
1554949_at	---		ENSG00000231010	RP6-109B7.2
1554983_at	---		ENSG00000238265	NCRNA00317
1555085_at	---		ENSG00000224718	RP11-222A5.1
1555132_at	---		ENSG00000196893	AC090286.4
1555135_at	---		ENSG00000246025	AL355344.1
1555224_at	---		ENSG00000227480	AC069146.2
1555344_at	---		ENSG00000253656	KB-1568E2.1
1555580_at	---		ENSG00000253984	CTD-3056O22.1
1555868_at	---		ENSG00000236013	RP3-332B22.1
1555869_a_at	---		ENSG00000236013	RP3-332B22.1
1555893_at	---		ENSG00000254231	CTD-2284J15.1
1555994_at	---		ENSG00000227528	DIAPH3-AS1
1556007_s_at	---		ENSG00000230551	CTB-89H12.4
1556043_a_at	---		ENSG00000237298	AC009948.3
1556048_at	---		ENSG00000226754	RP5-1024G6.5
1556064_at	---		ENSG00000247670	AL078611.1
1556161_a_at	---		ENSG00000251616	RP11-485M7.3
1556235_at	---		ENSG00000227733	RP4-565E6.1
1556247_a_at	---		ENSG00000237862	RP1-63G5.7
1556364_at	---		ENSG00000241684	CTD-2230D16.1
1556387_at	---		ENSG00000243818	RP11-372E1.4
1556388_a_at	---		ENSG00000243818	RP11-372E1.4
1556400_at	---		ENSG00000233542	RP11-547D24.1
1556401_a_at	---		ENSG00000233542	RP11-547D24.1
1556422_at	---		ENSG00000245443	AC005498.1
1556436_at	---		ENSG00000246339	CTD-2172A10.1
1556453_at	---		ENSG00000229727	AC013460.1
1556454_a_at	---		ENSG00000229727	AC013460.1
1556468_at	---		ENSG00000249385	AL445670.1
1556469_s_at	---		ENSG00000249385	AL445670.1
1556494_at	---		ENSG00000250772	RP11-236P13.1
1556507_at	---		ENSG00000239513	RP11-2A4.3
1556508_s_at	---		ENSG00000239513	RP11-2A4.3
1556511_a_at	---		ENSG00000237928	RP4-668G5.1
1556518_at	---		ENSG00000227375	AC092937.2
1556617_a_at	---		ENSG00000242385	RP11-263A24.1
1556645_s_at	---		ENSG00000245025	RP11-875O11.1
1556662_at	---		ENSG00000250116	RP11-417F21.1
1556663_s_at	---		ENSG00000250116	RP11-417F21.1
1556670_at	---		ENSG00000234945	AC109828.1
1556671_s_at	---		ENSG00000234945	AC109828.1
1556675_s_at	---		ENSG00000249346	RP3-468B3.3
1556717_at	---		ENSG00000229719	AP001187.9
1556718_s_at	---		ENSG00000229719	AP001187.9
1556734_at	---		ENSG00000228444	LMO7-AS1
1556775_at	---		ENSG00000226622	AC092155.4
1556776_a_at	---		ENSG00000247585	AC008567.1
1556777_a_at	---		ENSG00000247585	AC008567.1
1556789_a_at	---		ENSG00000238197	GCFC1-AS1
1556796_at	---		ENSG00000206552	RP11-141M3.3
1556851_at	---		ENSG00000247011	RP11-700H6.1
1556852_a_at	---		ENSG00000247011	RP11-700H6.1
1556899_at	---		ENSG00000237054	AL132780.10
1556903_at	---		ENSG00000236064	RP6-191P20.4
1556911_at	---		ENSG00000230002	AC074008.4
1556916_a_at	---		ENSG00000248529	RP11-2O17.2
1556917_a_at	---		ENSG00000248529	RP11-2O17.2
1556921_at	---		ENSG00000227599	RP4-753D4.2
1556924_at	---		ENSG00000226312	CFLAR-AS1
1556931_at	---		ENSG00000230068	RP1-224A6.6
1556936_at	---		ENSG00000226237	RP11-276H19.1
1556944_at	---		ENSG00000236656	RP11-144L1.4
1556945_a_at	---		ENSG00000236656	RP11-144L1.4
1556992_at	---		ENSG00000248049	RP11-453E17.1
1557004_at	---		ENSG00000230102	RP11-407B7.1
1557017_at	---		ENSG00000245070	AC068765.1
1557018_a_at	---		ENSG00000245070	AC068765.1
1557022_at	---		ENSG00000245832	RP11-179A16.1
1557026_at	---		ENSG00000228044	RP4-781K5.4
1557050_at	---		ENSG00000233429	HOTAIRM1
1557051_s_at	---		ENSG00000233429	HOTAIRM1
1557060_at	---		ENSG00000236719	RP11-522D2.1
1557117_at	---		ENSG00000236778	RP11-550E22.3
1557135_at	---		ENSG00000235560	AC002310.1
1557139_at	---		ENSG00000245614	RP11-551L14.5
1557149_at	---		ENSG00000226900	RP11-432J24.5
1557177_at	---		ENSG00000251364	CTD-2516F10.2
1557214_at	---		ENSG00000250968	RP11-322J23.1
1557219_at	---		ENSG00000251350	RP11-328N19.1
1557274_at	---		ENSG00000238273	AC012360.6
1557276_at	---		ENSG00000249346	RP3-468B3.3
1557277_a_at	---		ENSG00000249346	RP3-468B3.3
1557287_at	---		ENSG00000231971	RP11-557H15.3
1557336_at	---		ENSG00000241316	RP11-81N13.1
1557338_x_at	---		ENSG00000241316	RP11-81N13.1
1557386_at	---		ENSG00000226806	AC011893.3
1557424_at	---		ENSG00000250544	CTC-493L21.1
1557427_at	---		ENSG00000247843	AC022916.1
1557443_s_at	---		ENSG00000250427	CTD-3179P9.2
1557484_at	---		ENSG00000235749	RP11-634B7.4
1557486_at	---		ENSG00000236977	AC010746.2
1557491_at	---		ENSG00000225488	RP11-760D2.1
1557493_x_at	---		ENSG00000225488	RP11-760D2.1
1557498_a_at	---		ENSG00000241336	RP11-451G4.1
1557507_at	---		ENSG00000248275	CTC-338M12.3
1557540_at	---		ENSG00000253123	RP11-527N22.1
1557564_at	---		ENSG00000244926	RP11-613D13.7
1557565_a_at	---		ENSG00000244926	RP11-613D13.7
1557566_at	---		ENSG00000244861	AC091609.1
1557570_a_at	---		ENSG00000231453	AC018470.4
1557598_at	---		ENSG00000234715	CTB-107G13.1
1557599_a_at	---		ENSG00000234715	CTB-107G13.1
1557604_at	---		ENSG00000238033	AC002480.2
1557605_a_at	---		ENSG00000238033	AC002480.2
1557606_at	---		ENSG00000247131	RP11-588G21.2
1557610_at	---		ENSG00000237399	RP11-298E9.3
1557646_at	---		ENSG00000247502	AL442203.1
1557647_a_at	---		ENSG00000247502	AL442203.1
1557652_a_at	---		ENSG00000173811	RP4-613B23.4
1557692_a_at	---		ENSG00000230288	RP11-519G16.1
1557702_at	---		ENSG00000223393	RP5-858B6.3
1557731_at	---		ENSG00000234721	AC125421.1
1557733_a_at	---		ENSG00000233355	RP11-343J24.1
1557753_at	---		ENSG00000246876	RP11-519M16.1
1557776_at	---		ENSG00000236155	RP11-231P20.2
1557779_at	---		ENSG00000231131	RP11-346D6.6
1557787_at	---		ENSG00000249521	CTD-2161F6.3
1557802_at	---		ENSG00000231816	RP4-782L23.1
1557863_at	---		ENSG00000246740	CTD-2382E5.1
1557864_x_at	---		ENSG00000246740	CTD-2382E5.1
1557865_at	---		ENSG00000246422	CTD-2024I7.13
1557873_at	---		ENSG00000247199	RP11-373N22.3
1557878_at	---		ENSG00000245213	RP11-10K16.1
1557881_at	---		ENSG00000223910	C10orf44
1557896_at	---		ENSG00000224481	RP11-495P10.3
1558168_at	---		ENSG00000206417	RP13-685P2.5
1558320_at	---		ENSG00000243491	RP11-521D12.5
1558354_s_at	---		ENSG00000226648	RP1-1J6.2
1558402_at	---		ENSG00000249201	CTD-3080P12.3
1558440_at	---		ENSG00000246792	RP11-68L18.1
1558474_at	---		ENSG00000232611	RP11-1114A5.4
1558496_at	---		ENSG00000241696	RP11-420J11.2
1558525_at	---		ENSG00000250616	AC012645.1
1558529_s_at	---		ENSG00000228463	AP006222.2
1558588_at	---		ENSG00000232151 /// ENSG00000235398 /// ENSG00000236943	RP11-277L2.2
1558595_at	---		ENSG00000229127	AC007038.7
1558660_at	---		ENSG00000224382	RP11-34C15.1
1558661_at	---		ENSG00000247276	AL031780.1
1558666_at	---		ENSG00000224204	Y10196.2
1558672_at	---		ENSG00000244967	AL360001.1
1558720_at	---		ENSG00000246451	AL049840.2
1558795_at	---		ENSG00000230910	RP3-525N10.2
1558819_at	---		ENSG00000246528	RP11-159H10.3
1558830_at	---		ENSG00000228609	RP3-341D10.4
1558871_at	---		ENSG00000251531	AC097470.1
1559002_at	---		ENSG00000231154	RP5-1055C14.7
1559009_at	---		ENSG00000247694	AL136040.2
1559110_at	---		ENSG00000226852	RP1-212P9.2
1559131_a_at	---		ENSG00000247225	AL031123.1
1559141_s_at	---		ENSG00000177757 /// ENSG00000182366	FAM87B
1559148_at	---		ENSG00000228671	RP11-109A6.4
1559169_at	---		ENSG00000233478	RP1-187B23.1
1559205_s_at	---		ENSG00000245954	RP11-18H21.1
1559213_at	---		ENSG00000253898	RP11-51M18.1
1559220_at	---		ENSG00000243224	RP5-1157M23.2
1559221_at	---		ENSG00000228495	RP3-523C21.1
1559237_a_at	---		ENSG00000247970	AL160313.1
1559240_at	---		ENSG00000246090	RP11-696N14.1
1559280_a_at	---		ENSG00000248329	RP11-366M4.3
1559288_at	---		ENSG00000236451	AC067956.1
1559296_at	---		ENSG00000241684	CTD-2230D16.1
1559316_at	---		ENSG00000251629	RP11-774D14.1
1559321_at	---		ENSG00000249364	RP11-434D9.1
1559333_at	---		ENSG00000228723	AC037193.1
1559344_at	---		ENSG00000250062	RP11-778J15.1
1559348_a_at	---		ENSG00000236914	AC087473.1
1559372_at	---		ENSG00000228397	RP1-224A6.3
1559470_at	---		ENSG00000228592	AP000459.4
1559471_s_at	---		ENSG00000228592	AP000459.4
1559501_at	---		ENSG00000236830	AP000689.8
1559522_at	---		ENSG00000228697	RP5-968D22.1
1559540_at	---		ENSG00000251575	CTD-2170G1.2
1559542_a_at	---		ENSG00000253181	RP11-863K10.2
1559543_at	---		ENSG00000231473	RP11-305D15.2
1559605_a_at	---		ENSG00000235997	AC109642.1
1559617_at	---		ENSG00000224272	AC114730.3
1559621_at	---		ENSG00000250075	RP11-584P21.2
1559648_at	---		ENSG00000233093	RP3-527F8.2
1559654_s_at	---		ENSG00000225083	GRTP1-AS1
1559655_at	---		ENSG00000204706	RP11-195E11.3
1559656_a_at	---		ENSG00000204706	RP11-195E11.3
1559670_at	---		ENSG00000240973	RP11-458K10.2
1559765_a_at	---		ENSG00000237886	RP11-611D20.2
1559766_at	---		ENSG00000246022	RP11-124N2.3
1559787_at	---		ENSG00000234572	AC007880.1
1559861_at	---		ENSG00000231806	RP11-342C23.4
1559867_at	---		ENSG00000250041	CTD-2003C8.2
1559880_at	---		ENSG00000253733	RP11-563N12.1
1559917_a_at	---		ENSG00000236830	AP000689.8
1559929_at	---		ENSG00000236751	RP1-30G7.2
1559939_at	---		ENSG00000204929	AC074391.1
1559940_s_at	---		ENSG00000204929	AC074391.1
1559948_at	---		ENSG00000251239	CTB-22K21.2
1559976_at	---		ENSG00000247498	RP11-392P7.8
1559986_at	---		ENSG00000244968	MIR3650
1560240_at	---		ENSG00000230836	AC104135.4
1560246_at	---		ENSG00000246214	RP11-260E18.1
1560262_at	---		ENSG00000236304	AP001189.4
1560282_at	---		ENSG00000249106	RP11-806K15.1
1560288_at	---		ENSG00000226747	AC007966.1
1560298_at	---		ENSG00000250668	CTD-2296D1.2
1560337_at	---		ENSG00000253734	RP11-579E24.1
1560352_at	---		ENSG00000226688	RP11-429G19.2
1560383_at	---		ENSG00000248115	RP11-752D24.2
1560384_a_at	---		ENSG00000248115	RP11-752D24.2
1560391_at	---		ENSG00000225436	AC005971.3
1560409_at	---		ENSG00000246813	AC012366.1
1560425_s_at	---		ENSG00000225706	RP11-75C9.1
1560431_at	---		ENSG00000231242	RP11-87H9.3
1560449_at	---		ENSG00000248318	RP11-713M15.1
1560464_at	---		ENSG00000246747	AC139530.1
1560491_at	---		ENSG00000241956	CTC-340A15.2
1560495_at	---		ENSG00000245622	AC110079.2
1560506_at	---		ENSG00000226953	AC010890.1
1560520_at	---		ENSG00000225541	AC002480.5
1560533_at	---		ENSG00000230427	RP11-313A24.1
1560538_at	---		ENSG00000232377	AC016910.1
1560548_at	---		ENSG00000229175	RP11-501G7.1
1560560_at	---		ENSG00000232628	RP11-365O16.3
1560563_at	---		ENSG00000245109	AC024361.1
1560565_at	---		ENSG00000249343	CTD-2275D24.2
1560579_s_at	---		ENSG00000224167 /// ENSG00000226419	RP3-522D1.1
1560588_at	---		ENSG00000225794	AC073321.4
1560625_s_at	---		ENSG00000225062	AC021016.6
1560633_a_at	---		ENSG00000240770	NCRNA00285
1560634_a_at	---		ENSG00000237479	AC007557.2
1560679_at	---		ENSG00000250054	AC005035.2
1560690_at	---		ENSG00000227143	RP11-159H3.2
1560692_at	---		ENSG00000224223	GS1-18A18.1
1560716_at	---		ENSG00000248461	CTD-2207A17.1
1560717_at	---		ENSG00000235731	AC124997.1
1560725_at	---		ENSG00000244040	CTD-2049J23.2
1560760_s_at	---		ENSG00000224308	RP1-13P20.6
1560791_at	---		ENSG00000245928	RP11-630D6.5
1560797_s_at	---		ENSG00000224216 /// ENSG00000224533	RP13-228J13.1
1560827_at	---		ENSG00000245975	AC090515.1
1560833_at	---		ENSG00000229311	RP11-475I24.8
1560856_at	---		ENSG00000226272	AC008533.1
1560861_at	---		ENSG00000235300	AC090627.1
1560862_at	---		ENSG00000230962	RP11-113E21.1
1560890_at	---		ENSG00000249307	RP11-438E5.1
1560891_a_at	---		ENSG00000249307	RP11-438E5.1
1560920_s_at	---		ENSG00000233800	RP11-295G24.4
1560940_at	---		ENSG00000229558	SACS-AS1
1560941_a_at	---		ENSG00000229558	SACS-AS1
1560957_at	---		ENSG00000223659 /// ENSG00000234986	RP5-857K21.5
1560958_s_at	---		ENSG00000223786	RP11-554D15.1
1561029_at	---		ENSG00000233997	AP000475.2
1561033_at	---		ENSG00000226803	RP11-203B9.4
1561034_at	---		ENSG00000224127	RP11-510C10.2
1561037_a_at	---		ENSG00000225518	RP11-396C23.2
1561044_at	---		ENSG00000237292	RP11-540K16.1
1561045_a_at	---		ENSG00000237292	RP11-540K16.1
1561052_s_at	---		ENSG00000254129	CTD-2647L4.1
1561060_at	---		ENSG00000203643	AC012456.3
1561061_at	---		ENSG00000245729	RP11-480D4.1
1561069_at	---		ENSG00000229775	RP11-298H24.1
1561084_at	---		ENSG00000250406	RP13-539F13.3
1561086_at	---		ENSG00000230393	AC092667.2
1561091_at	---		ENSG00000228308	RP11-255G21.1
1561102_at	---		ENSG00000253871	RP11-756K15.2
1561103_at	---		ENSG00000229913	RP11-378I13.1
1561110_at	---		ENSG00000246982	RP1-179N16.6
1561141_at	---		ENSG00000251301	RP11-81H14.2
1561210_at	---		ENSG00000249584	RP11-478P10.1
1561211_at	---		ENSG00000226252	RP1-18D14.7
1561212_at	---		ENSG00000234864	AL022344.5
1561213_at	---		ENSG00000233973	RP4-598G3.1
1561228_at	---		ENSG00000248872	RP11-344G13.1
1561232_at	---		ENSG00000249375	RP11-1136L8.1
1561233_at	---		ENSG00000245651	RP11-620J15.2
1561237_at	---		ENSG00000245521	AL139082.1
1561245_at	---		ENSG00000253894	RP11-45K10.2
1561249_a_at	---		ENSG00000246877	AC019294.4
1561254_at	---		ENSG00000228742	RP5-884M6.1
1561256_at	---		ENSG00000253510	RP5-991O23.1
1561266_at	---		ENSG00000244675	AC108676.1
1561288_at	---		ENSG00000249917	AF130342.1
1561289_at	---		ENSG00000227555	RP11-406A20.4
1561290_at	---		ENSG00000226983	AP000235.2
1561305_at	---		ENSG00000248210	RP11-24I21.1
1561307_at	---		ENSG00000230010	RP4-568F9.6
1561309_x_at	---		ENSG00000230010	RP4-568F9.6
1561314_at	---		ENSG00000248115	RP11-752D24.2
1561323_at	---		ENSG00000250658	RP11-138B4.1
1561328_at	---		ENSG00000234474	RP11-501J20.2
1561335_at	---		ENSG00000235407	RP11-470L19.2
1561340_at	---		ENSG00000234173	RP11-257I14.1
1561345_at	---		ENSG00000229699	RP1-140J1.1
1561348_at	---		ENSG00000250608	RP11-933H2.4
1561352_at	---		ENSG00000229563	RP11-245M24.1
1561367_a_at	---		ENSG00000231330	AL136962.1
1561369_at	---		ENSG00000243902	RP1-63G5.5
1561370_at	---		ENSG00000223522	AC093690.1
1561389_at	---		ENSG00000226101	AC007461.2
1561398_at	---		ENSG00000234229	RP11-308N19.4
1561408_at	---		ENSG00000243321	RP11-167H9.3
1561411_at	---		ENSG00000233410	RP11-16L9.3
1561413_at	---		ENSG00000249035	CTB-113P19.1
1561419_at	---		ENSG00000233360	Z83844.1
1561420_a_at	---		ENSG00000233360	Z83844.1
1561421_a_at	---		ENSG00000225946	RP11-395B7.2
1561427_at	---		ENSG00000236340	AC000099.1
1561440_at	---		ENSG00000225028	RP11-330M19.1
1561446_at	---		ENSG00000248844	RP11-626H12.3
1561448_at	---		ENSG00000241345	RP4-630C24.3
1561454_at	---		ENSG00000250819	RP11-576E20.1
1561459_at	---		ENSG00000233993	RP11-379J5.5
1561460_at	---		ENSG00000233729	AC016909.1
1561468_at	---		ENSG00000229702	RP1-274L7.1
1561469_at	---		ENSG00000251323	RP11-452H21.4
1561471_at	---		ENSG00000247624	AC006296.3
1561481_at	---		ENSG00000232837	AF064858.7
1561491_at	---		ENSG00000247867	CTD-2530H12.1
1561506_at	---		ENSG00000235601	RP11-231K24.2
1561516_at	---		ENSG00000228127	RP11-12L8.1
1561519_at	---		ENSG00000239454	RP11-508O18.1
1561525_at	---		ENSG00000241328	RP11-331K15.1
1561527_at	---		ENSG00000237579	RP11-324L3.1
1561528_at	---		ENSG00000249345	RP11-575F12.1
1561530_at	---		ENSG00000237101	RP11-365O16.6
1561531_at	---		ENSG00000239508	RP11-117L15.1
1561532_at	---		ENSG00000245598	CTB-12A17.1
1561535_at	---		ENSG00000234007	AC020601.1
1561539_at	---		ENSG00000246523	RP11-736K20.6
1561540_at	---		ENSG00000226620	RP11-94P17.1
1561545_at	---		ENSG00000235397	AC107982.5
1561546_at	---		ENSG00000225733	AC090937.2
1561550_at	---		ENSG00000223646	AC002463.3
1561553_at	---		ENSG00000231365	RP11-418J17.1
1561554_at	---		ENSG00000227274	AC005358.3
1561555_at	---		ENSG00000203601	RP11-375F2.2
1561556_at	---		ENSG00000223842	RP11-135J2.3
1561558_at	---		ENSG00000236671	RP11-573I11.2
1561559_at	---		ENSG00000229494	AC012494.1
1561562_at	---		ENSG00000245059	AC092718.1
1561567_at	---		ENSG00000251392	AL034372.1
1561572_at	---		ENSG00000250198	RP11-417J1.4
1561573_at	---		ENSG00000225768	RP11-127O4.3
1561575_at	---		ENSG00000225570	AC013733.4
1561576_a_at	---		ENSG00000225570	AC013733.4
1561577_at	---		ENSG00000232058	AC005772.2
1561581_at	---		ENSG00000242622	RP11-18H7.1
1561593_at	---		ENSG00000251199	RP11-400D2.2
1561605_at	---		ENSG00000236378	RP11-394G3.2
1561608_at	---		ENSG00000248176	RP11-472K22.1
1561618_at	---		ENSG00000231538	AC068542.1
1561625_at	---		ENSG00000237658	RP5-968D22.3
1561673_at	---		ENSG00000248804	AC087699.1
1561678_at	---		ENSG00000233048	RP5-1069C8.2
1561682_at	---		ENSG00000233061	RP4-552O12.2
1561699_a_at	---		ENSG00000232684	ATP11A-AS1
1561704_at	---		ENSG00000231304	AC107622.1
1561712_at	---		ENSG00000239335	RP11-745O10.2
1561719_at	---		ENSG00000234597	AC010096.1
1561726_s_at	---		ENSG00000238184	AC129929.5
1561732_at	---		ENSG00000235643	RP1-69M21.2
1561741_at	---		ENSG00000232257	RP11-92G12.3
1561757_a_at	---		ENSG00000249196	RP11-669N7.2
1561795_at	---		ENSG00000225535	AC068610.3
1561877_at	---		ENSG00000229243	AC098973.1
1561881_at	---		ENSG00000253658	RP11-600K15.1
1561889_at	---		ENSG00000231114	AC078842.4
1561909_at	---		ENSG00000254303	RP11-398G24.2
1561916_at	---		ENSG00000226581	RP11-340I6.8
1561967_at	---		ENSG00000244161	RP11-456N14.2
1561983_at	---		ENSG00000242512	RP11-416O18.1
1562011_at	---		ENSG00000225572	AC003077.1
1562023_at	---		ENSG00000224750	RP11-94M14.2
1562029_at	---		ENSG00000250230	RP11-855O10.2
1562030_at	---		ENSG00000236858	CTA-992D9.6
1562032_at	---		ENSG00000181123	RP4-539M6.14
1562044_at	---		ENSG00000246211	RP11-632K5.3
1562046_at	---		ENSG00000229051	RP5-952N6.1
1562053_at	---		ENSG00000245213	RP11-10K16.1
1562056_at	---		ENSG00000250262	AC133644.1
1562073_at	---		ENSG00000249694	RP11-378A12.1
1562078_at	---		ENSG00000254334	RP11-24P4.1
1562081_a_at	---		ENSG00000226722	RP11-107B1.1
1562107_at	---		ENSG00000230668	XXyac-YR29IB3.1
1562116_at	---		ENSG00000228135	AC073128.10
1562121_at	---		ENSG00000234661	AC011609.3
1562152_at	---		ENSG00000224788	RP5-933E2.1
1562157_at	---		ENSG00000224995	RP5-991C6.3
1562190_at	---		ENSG00000229102	RP11-360P21.2
1562264_at	---		ENSG00000224715	CITF22-49D8.1
1562272_at	---		ENSG00000234210	AC006372.4
1562288_at	---		ENSG00000227082	AL592494.5
1562341_at	---		ENSG00000233008	RP11-475O6.1
1562352_at	---		ENSG00000244738	RP11-373E16.3
1562353_x_at	---		ENSG00000244738	RP11-373E16.3
1562389_at	---		ENSG00000250241	RP11-9G1.3
1562418_at	---		ENSG00000231236	AP001604.3
1562449_s_at	---		ENSG00000224973	CTA-282F2.3
1562463_at	---		ENSG00000236049	AC104777.2
1562474_at	---		ENSG00000231365	RP11-418J17.1
1562478_at	---		ENSG00000228705	RP5-885L7.10
1562491_at	---		ENSG00000250954	RP11-79E3.3
1562509_at	---		ENSG00000251011	RP11-402L6.1
1562510_at	---		ENSG00000237290	RP11-214L19.1
1562523_at	---		ENSG00000238217	AC093590.1
1562540_at	---		ENSG00000250456	AC006552.1
1562543_at	---		ENSG00000236372	RP5-865N13.1
1562549_at	---		ENSG00000233077	RP11-290F20.2
1562568_at	---		ENSG00000247228	AC009060.1
1562589_at	---		ENSG00000230523	RP3-437I16.1
1562597_at	---		ENSG00000248150	RP1-167G20.1
1562604_at	---		ENSG00000234690	AC073283.4
1562610_at	---		ENSG00000230333	AC004538.3
1562621_at	---		ENSG00000249328	RP11-26J3.1
1562623_at	---		ENSG00000248463	AC040170.1
1562630_at	---		ENSG00000248529	RP11-2O17.2
1562634_at	---		ENSG00000224832	AP000469.2
1562638_at	---		ENSG00000250608	RP11-933H2.4
1562653_at	---		ENSG00000232900	RP4-697P8.3
1562655_at	---		ENSG00000203527	Z99756.1
1562661_at	---		ENSG00000224635	RP4-564F22.5
1562664_at	---		ENSG00000237870	AC073130.1
1562674_at	---		ENSG00000238107	RP11-495P10.5
1562690_at	---		ENSG00000248650	AL356534.1
1562691_at	---		ENSG00000248464	RP11-473L15.2
1562693_at	---		ENSG00000229766	RP5-971N18.3
1562697_at	---		ENSG00000246526	RP11-539L10.2
1562698_x_at	---		ENSG00000246526	RP11-539L10.2
1562699_at	---		ENSG00000247416	RP11-629G13.1
1562710_at	---		ENSG00000231079	AC105402.4
1562718_at	---		ENSG00000234509	AP000253.1
1562737_at	---		ENSG00000249618	RP11-422J15.1
1562742_at	---		ENSG00000230817	RP4-601K24.1
1562747_at	---		ENSG00000228013	RP11-350G8.5
1562786_at	---		ENSG00000248386	AC024580.2
1562788_at	---		ENSG00000223823	RP11-465B22.5
1562801_at	---		ENSG00000251538	RP11-166A12.1
1562802_at	---		ENSG00000231814	NCRNA00210
1562810_at	---		ENSG00000229533	AC003986.5
1562811_at	---		ENSG00000249326	CTD-2194D22.4
1562821_a_at	---		ENSG00000235123	AF042090.2
1562822_at	---		ENSG00000235834	RP1-60N8.1
1562823_at	---		ENSG00000223949	RP11-24J23.2
1562826_at	---		ENSG00000232913	RP11-429H9.4
1562841_at	---		ENSG00000230736	RP1-149A16.3
1562850_at	---		ENSG00000237764	RP11-3B12.2
1562854_at	---		ENSG00000234437	RP1-206D15.3
1562860_at	---		ENSG00000236436	AC012361.1
1562869_at	---		ENSG00000233399	RP11-111I12.1
1562878_at	---		ENSG00000250009	AC018797.1
1562891_at	---		ENSG00000251335	AL353709.1
1562893_at	---		ENSG00000244791	RP11-65D17.1
1562895_at	---		ENSG00000233926	RP11-154D17.1
1562902_at	---		ENSG00000203395	AC015969.3
1562908_at	---		ENSG00000227016	RP11-262K1.1
1562915_at	---		ENSG00000254278	RP11-278I4.2
1562916_at	---		ENSG00000230542	NCRNA00102
1562918_at	---		ENSG00000251145	AL136307.2
1562927_at	---		ENSG00000249094	RP1-7G5.6
1562943_at	---		ENSG00000235914	MACROD2-AS1
1562960_at	---		ENSG00000229414	KCNQ1OT1
1562965_at	---		ENSG00000251517	RP11-109E24.1
1562973_at	---		ENSG00000236513	RP11-707P20.1
1562982_at	---		ENSG00000238284	AC027269.2
1562997_a_at	---		ENSG00000239482	RP11-90K6.1
1563005_at	---		ENSG00000230550	RP11-74C13.3
1563007_at	---		ENSG00000246084	AL445885.1
1563027_at	---		ENSG00000225539	AC018799.1
1563038_at	---		ENSG00000228560	RP11-550P17.5
1563039_at	---		ENSG00000224973	CTA-282F2.3
1563040_s_at	---		ENSG00000224973	CTA-282F2.3
1563048_at	---		ENSG00000222044	RP5-1039K5.16
1563057_at	---		ENSG00000247006	AC106731.1
1563059_at	---		ENSG00000236091	RP3-473B4.3
1563069_at	---		ENSG00000236332	AP001605.4
1563072_at	---		ENSG00000251511	RP11-171N4.1
1563073_at	---		ENSG00000236747	RP11-157D23.1
1563074_at	---		ENSG00000242042	RP11-690C23.2
1563078_at	---		ENSG00000229720	RP3-495K2.2
1563099_at	---		ENSG00000246090	RP11-696N14.1
1563103_at	---		ENSG00000232913	RP11-429H9.4
1563107_at	---		ENSG00000233215	AP000472.2
1563116_at	---		ENSG00000251329	RP11-240A16.1
1563127_at	---		ENSG00000228888	RP4-764O22.2
1563142_at	---		ENSG00000240687	RP11-521D12.1
1563143_at	---		ENSG00000250748	RP11-230G5.2
1563157_at	---		ENSG00000244203	RP11-905F6.1
1563165_at	---		ENSG00000250546	RP11-8L2.1
1563168_at	---		ENSG00000253974	RP11-275E10.1
1563170_at	---		ENSG00000251542	CTC-313D10.1
1563171_at	---		ENSG00000231373	RP11-466A17.1
1563185_at	---		ENSG00000235885	AC023115.3
1563188_at	---		ENSG00000223587	AY269186.1
1563219_at	---		ENSG00000245711	CTD-2320O4.2
1563235_at	---		ENSG00000236230	RP11-400N13.1
1563245_at	---		ENSG00000227659	CLYBL-AS2
1563246_at	---		ENSG00000234435	RP11-125P18.1
1563247_at	---		ENSG00000232655	CTA-397C4.2
1563250_at	---		ENSG00000225942	AC093326.2
1563254_a_at	---		ENSG00000234736	RP11-507P23.3
1563255_at	---		ENSG00000234736	RP11-507P23.3
1563265_at	---		ENSG00000229005	RP5-881L22.4
1563287_at	---		ENSG00000251210	RP11-168E17.1
1563296_at	---		ENSG00000224405	RP11-90M5.4
1563298_at	---		ENSG00000225765	AC068535.3
1563302_at	---		ENSG00000228391	AC011995.3
1563316_at	---		ENSG00000228853	RP11-175G14.1
1563341_at	---		ENSG00000230612	AC004237.1
1563346_at	---		ENSG00000240770	NCRNA00285
1563371_at	---		ENSG00000253887	RP11-10A14.7
1563385_at	---		ENSG00000227342	NCRNA00307
1563389_at	---		ENSG00000223442	AC004041.2
1563396_x_at	---		ENSG00000249349	CTC-384G19.1
1563397_at	---		ENSG00000238201	AC114752.3
1563427_at	---		ENSG00000232548	AC010744.1
1563484_at	---		ENSG00000253311	AC011343.1
1563489_at	---		ENSG00000249476	CTD-2587M2.1
1563539_at	---		ENSG00000245883	AC011904.1
1563610_at	---		ENSG00000254235	RP11-115J16.1
1563635_at	---		ENSG00000235257	AC093415.2
1563691_at	---		ENSG00000234317	AC108724.1
1563800_at	---		ENSG00000250303	RP11-356J5.12
1563898_at	---		ENSG00000247903	RP11-421F16.3
1563913_at	---		ENSG00000243795	RP11-572M11.3
1563993_at	---		ENSG00000253608	RP11-770E5.1
1564051_at	---		ENSG00000245768	AC092378.1
1564083_at	---		ENSG00000236714	AC005592.1
1564097_at	---		ENSG00000241316	RP11-81N13.1
1564109_at	---		ENSG00000249923	XXbac-B444P24.8
1564131_a_at	---		ENSG00000226913	RP11-949J7.7
1564149_at	---		ENSG00000237940	AC093642.3
1564154_at	---		ENSG00000246710	AC009133.2
1564155_x_at	---		ENSG00000246710	AC009133.2
1564175_at	---		ENSG00000242516	RP11-413E6.8
1564209_at	---		ENSG00000234962	RP11-69C17.1
1564242_at	---		ENSG00000230061	AP001065.2
1564244_a_at	---		ENSG00000224973	CTA-282F2.3
1564295_at	---		ENSG00000231566	RP5-1158E12.3
1564323_at	---		ENSG00000239205	RP11-747D18.1
1564338_at	---		ENSG00000232564	RP4-591N18.2
1564352_at	---		ENSG00000241832	CECR3
1564401_at	---		ENSG00000235143	RP1-65J11.5
1564421_at	---		ENSG00000253267	RP11-666I19.2
1564446_at	---		ENSG00000224271	RP11-191L9.4
1564460_at	---		ENSG00000235304	RP11-265P11.2
1564463_at	---		ENSG00000246638	AC104759.1
1564595_at	---		ENSG00000234781	AC068535.4
1564685_a_at	---		ENSG00000225437	RP1-257A15.1
1564701_at	---		ENSG00000235070	AC068138.1
1564721_at	---		ENSG00000214803	RP11-37N22.1
1564772_at	---		ENSG00000248762	RP11-31K23.2
1564872_at	---		ENSG00000225498	AC002064.5
1564909_at	---		ENSG00000237208	RP11-13E5.2
1565697_at	---		ENSG00000246896	AC020911.1
1565729_at	---		ENSG00000237058	RP13-436F16.1
1565730_at	---		ENSG00000247484	AC004923.1
1565807_at	---		ENSG00000236239	RP4-758J18.9
1565845_at	---		ENSG00000249705	AC022413.1
1566082_at	---		ENSG00000231970	RP11-452K12.7
1566126_at	---		ENSG00000247699	CTB-127C13.1
1566127_at	---		ENSG00000228763	AC010095.5
1566177_at	---		ENSG00000233731	CLYBL-IT1
1566178_x_at	---		ENSG00000233731	CLYBL-IT1
1566183_at	---		ENSG00000248003	AL356356.4
1566419_at	---		ENSG00000231771	RP11-147O5.1
1566656_a_at	---		ENSG00000224356	RP11-151A6.4
1567183_s_at	---		ENSG00000189229	AC069277.2
1567249_at	---		ENSG00000237621	OR9A1P
1568635_at	---		ENSG00000226903	RP11-75F3.1
1568636_a_at	---		ENSG00000226903	RP11-75F3.1
1568649_at	---		ENSG00000251161	AC025166.1
1568650_a_at	---		ENSG00000251161	AC025166.1
1568691_at	---		ENSG00000224376	AC017104.6
1568730_at	---		ENSG00000237286	AC004906.3
1568749_at	---		ENSG00000233656	RP11-716O23.1
1568754_at	---		ENSG00000245927	AC005632.1
1568755_a_at	---		ENSG00000245927	AC005632.1
1568780_at	---		ENSG00000247397	AC068587.3
1568794_at	---		ENSG00000231437	RP11-88H9.1
1568804_at	---		ENSG00000225420	AC104134.2
1568812_at	---		ENSG00000237166	AC007163.3
1568813_at	---		ENSG00000226419	RP11-31F15.1
1568826_at	---		ENSG00000246046	AL009179.1
1568844_at	---		ENSG00000253281	RP11-716D16.1
1568848_at	---		ENSG00000226308	RP4-813D12.3
1568851_at	---		ENSG00000238078	RP11-295M18.2
1568852_x_at	---		ENSG00000238078	RP11-295M18.2
1568853_at	---		ENSG00000203288	RP11-98D18.9
1568871_at	---		ENSG00000239519	RP11-447J13.3
1568872_at	---		ENSG00000229688	AC004741.3
1568878_at	---		ENSG00000254187	CTB-78F1.1
1568888_at	---		ENSG00000245498	RP11-677M14.7
1568892_at	---		ENSG00000238198	RP11-31F15.2
1568894_at	---		ENSG00000251067	AC123912.2
1568899_at	---		ENSG00000244773	AC132872.2
1568905_at	---		ENSG00000224081	RP11-86H7.1
1568915_at	---		ENSG00000230454	U73166.2
1568919_at	---		ENSG00000225564	RP11-341A22.2
1568921_at	---		ENSG00000253932	RP11-10C8.2
1568938_at	---		ENSG00000224863	RP5-1109J22.2
1569004_at	---		ENSG00000247217	AC008392.1
1569023_a_at	---		ENSG00000234787	RP11-168P6.1
1569099_at	---		ENSG00000253490	AC145110.1
1569100_a_at	---		ENSG00000253490	AC145110.1
1569218_at	---		ENSG00000254266	RP11-594N15.2
1569259_at	---		ENSG00000226759	RP4-737A23.2
1569287_at	---		ENSG00000234787	RP11-168P6.1
1569341_at	---		ENSG00000203362	RP3-337H4.8
1569403_at	---		ENSG00000203446	AC004988.1
1569405_at	---		ENSG00000245424	AC011037.1
1569407_at	---		ENSG00000236065	RP1-117O3.2
1569418_at	---		ENSG00000245870	RP11-457P14.4
1569436_at	---		ENSG00000237361	RP11-269C23.3
1569454_a_at	---		ENSG00000249196	RP11-669N7.2
1569478_s_at	---		ENSG00000233391	AC006504.1
1569486_at	---		ENSG00000233288	RP11-760D2.5
1569525_s_at	---		ENSG00000228294 /// ENSG00000229845 /// ENSG00000232775	AL589743.2
1569544_at	---		ENSG00000240405	RP11-460N16.1
1569681_at	---		ENSG00000226383	AC093375.1
1569685_at	---		ENSG00000231595	AC005224.2
1569712_at	---		ENSG00000249419	RP11-497K21.1
1569713_at	---		ENSG00000247950	RP11-264J9.1
1569716_at	---		ENSG00000235728	AC007349.5
1569727_at	---		ENSG00000237013	AC010987.6
1569738_at	---		ENSG00000232100	RP11-152L7.2
1569755_at	---		ENSG00000230448	NCRNA00276
1569763_at	---		ENSG00000236467	RP11-443A13.2
1569765_at	---		ENSG00000227619	RP11-492E3.2
1569779_at	---		ENSG00000226768 /// ENSG00000230174 /// ENSG00000231836 /// ENSG00000234858	XXbac-BPG181B23.4
1569780_at	---		ENSG00000236795	AC006004.1
1569782_at	---		ENSG00000228392	RP11-343J18.1
1569784_at	---		ENSG00000250626	RP11-756P10.2
1569786_at	---		ENSG00000240893	RP11-147G7.3
1569789_at	---		ENSG00000239440	RP11-260O18.1
1569794_at	---		ENSG00000236526	RP4-742J24.2
1569802_at	---		ENSG00000225731	AP001627.1
1569805_at	---		ENSG00000249383	RP11-1018N14.1
1569807_at	---		ENSG00000236720	RP11-63B19.1
1569816_at	---		ENSG00000236461	RP11-523L1.2
1569828_at	---		ENSG00000226527	AP000289.6
1569831_at	---		ENSG00000253553	RP11-586K2.1
1569833_at	---		ENSG00000245479	AC021422.1
1569838_at	---		ENSG00000246394	RP11-386I8.6
1569840_at	---		ENSG00000253165	CTD-2309H9.3
1569841_x_at	---		ENSG00000253165	CTD-2309H9.3
1569846_at	---		ENSG00000248975	CTD-2251F13.1
1569849_at	---		ENSG00000231883	RP1-297M16.2
1569858_at	---		ENSG00000227809	RP11-171A24.2
1569859_at	---		ENSG00000227848	SUCLA2-AS1
1569885_at	---		ENSG00000242759	RP11-280F2.2
1569911_at	---		ENSG00000254275	RP11-234A3.1
1569912_at	---		ENSG00000235023	AP001626.2
1569954_at	---		ENSG00000233968	RP11-354E11.2
1569958_at	---		ENSG00000234264	RP4-694A7.4
1569961_at	---		ENSG00000250631	AL353896.1
1569963_at	---		ENSG00000226706	RP11-426A6.5
1570044_at	---		ENSG00000227038	AC005077.12
1570064_at	---		ENSG00000250596	RP11-440I14.2
1570080_at	---		ENSG00000235527	RP5-1073O3.7
1570082_x_at	---		ENSG00000235527	RP5-1073O3.7
1570106_at	---		ENSG00000225300	RP11-439E19.1
1570116_at	---		ENSG00000230773	AC079807.4
1570120_at	---		ENSG00000228933	RP11-268G12.1
1570155_at	---		ENSG00000254300	RP11-706J10.1
1570163_at	---		ENSG00000248730	CTD-2022B6.1
1570206_at	---		ENSG00000233569	RP11-500B12.1
1570224_at	---		ENSG00000224017	AC005022.1
1570226_at	---		ENSG00000250365	CTD-2213F21.2
1570230_at	---		ENSG00000231172	AC007099.1
1570262_at	---		ENSG00000248505	RP11-319E12.1
1570268_at	---		ENSG00000246541	RP11-363G15.2
1570270_at	---		ENSG00000236373	RP11-15K3.1
1570273_at	---		ENSG00000234653	AC079117.1
1570285_at	---		ENSG00000238005	RP11-443B7.1
1570291_at	---		ENSG00000223392	CLDN10-AS1
1570292_at	---		ENSG00000244215	RP11-88I21.2
1570301_at	---		ENSG00000254288	RP11-6I2.3
1570375_at	---		ENSG00000233038	AC011899.9
1570405_at	---		ENSG00000245719	AC009292.1
1570423_at	---		ENSG00000237975	RP1-14N1.2
1570469_at	---		ENSG00000234323	RP11-308N19.1
1570568_at	---		ENSG00000238204	AC012354.4
1570587_at	---		ENSG00000225442	AC079111.1
207489_at	---		ENSG00000244378	RPS2P45
207750_at	---		ENSG00000242948	EPS15P1
209697_at	---		ENSG00000251034	RP11-582J16.4
211456_x_at	---		ENSG00000244020	AL359259.1
213525_at	---		ENSG00000239791	AC002310.7
213685_at	---		ENSG00000236810	RP5-886K2.3
213810_s_at	---		ENSG00000224345	AKIRIN2-AS1
213972_at	---		ENSG00000247993	RP11-79P5.2
214202_at	---		ENSG00000248175	CTC-428G20.3
214345_at	---		ENSG00000250320	CTD-2269F5.1
214857_at	---		ENSG00000245773	AL121928.1
214867_at	---		ENSG00000236370	RP11-574K11.16
215118_s_at	---		ENSG00000253701	AL928768.3
215185_at	---		ENSG00000204054	RP11-492E3.1
215298_at	---		ENSG00000251632	RP11-714L20.1
215318_at	---		ENSG00000230905	N4BP2L2-IT1
215327_at	---		ENSG00000213994	RP11-414H17.5
215565_at	---		ENSG00000224220	AC104699.1
215627_at	---		ENSG00000234350	AC007405.4
215755_at	---		ENSG00000222448	7SK
215861_at	---		ENSG00000197670	RP4-724E16.2
215876_at	---		ENSG00000226334	RP11-217B7.2
215929_at	---		ENSG00000235824	RP11-478H13.2
215944_at	---		ENSG00000236268	RP11-170N11.1
215975_x_at	---		ENSG00000243055	RP11-242C19.3
216051_x_at	---		ENSG00000228508	RP11-183E9.3
216110_x_at	---		ENSG00000228389	AC068039.4
216319_at	---		ENSG00000236673	RP11-69I8.2
216376_x_at	---		ENSG00000227822 /// ENSG00000241859	AC006370.2
216445_at	---		ENSG00000227612	RP5-1177E19.2
216459_x_at	---		ENSG00000223405 /// ENSG00000224360 /// ENSG00000227422 /// ENSG00000231444 /// ENSG00000236492 /// ENSG00000237775	TIGD1L
216543_at	---		ENSG00000231216	GS1-600G8.3
216566_at	---		ENSG00000240269	D87024.2
216597_at	---		ENSG00000242115	U66059.57
216664_at	---		ENSG00000235059 /// ENSG00000236951	AC008175.1
216719_s_at	---		ENSG00000249604	RP11-286E11.2
216849_at	---		ENSG00000235725	AC007389.3
216935_at	---		ENSG00000176075	NCRNA00302
217054_at	---		ENSG00000225946	RP11-395B7.2
217193_x_at	---		ENSG00000240269	D87024.2
217194_at	---		ENSG00000226585	RP4-765C7.1
217328_at	---		ENSG00000246032	AC104597.1
217406_at	---		ENSG00000241954	RP1-149A16.17
217443_at	---		ENSG00000246777	AC044802.1
217444_at	---		ENSG00000236772	RP5-1184F4.5
217449_at	---		ENSG00000248103	CTC-338M12.9
220687_at	---		ENSG00000242687	AC004893.11
220846_s_at	---		ENSG00000182873	RP11-181G12.2
220855_at	---		ENSG00000229507	AC091271.2
220900_at	---		ENSG00000251023	RP11-549J18.1
221183_at	---		ENSG00000249717	RP11-44F21.3
221929_at	---		ENSG00000253722	RP11-10N23.4
222051_s_at	---		ENSG00000254208	RP11-219B4.3
222060_at	---		ENSG00000229320	KRT8P12
222087_at	---		ENSG00000249859	PVT1
222376_at	---		ENSG00000248161	RP11-499E18.1
224005_at	---		ENSG00000230850	BX571672.1
224006_at	---		ENSG00000251138	RP11-81H3.2
224644_at	---		ENSG00000225733	AC090937.2
225860_at	---		ENSG00000126005	MT1P3
226341_at	---		ENSG00000253738	GS1-251I9.4
227389_x_at	---		ENSG00000228830	RP4-781K5.2
227431_at	---		ENSG00000214293	AC090421.1
227437_at	---		ENSG00000248008	RP11-18C24.6
227502_at	---		ENSG00000244701	RP5-894A10.2
227591_at	---		ENSG00000224660	AC087590.3
227724_at	---		ENSG00000223482 /// ENSG00000226381	RP11-322M19.1
228102_at	---		ENSG00000225216	AC007362.3
228103_s_at	---		ENSG00000225216	AC007362.3
228147_at	---		ENSG00000214765	SEPT7P2
228209_at	---		ENSG00000230124	RP5-1180C10.2
228259_s_at	---		ENSG00000224032	NCRNA00219
228275_at	---		ENSG00000240024	RP11-393B14.1
228430_at	---		ENSG00000225439	AC073263.4
228440_at	---		ENSG00000251603	RP11-164P12.4
228441_s_at	---		ENSG00000251603	RP11-164P12.4
228526_at	---		ENSG00000230139	RP11-498J9.4
228549_at	---		ENSG00000242861	RP11-285F7.2
228609_at	---		ENSG00000227518	MIR1302-10
228612_at	---		ENSG00000246067	RP11-113K21.5
228632_at	---		ENSG00000223403	AL132709.7
228642_at	---		ENSG00000233429	HOTAIRM1
228643_at	---		ENSG00000246067	RP11-113K21.5
228661_s_at	---		ENSG00000233184	RP11-421L21.3
228672_at	---		ENSG00000235351	AC114730.11
228673_s_at	---		ENSG00000224875	AC083949.1
228895_s_at	---		ENSG00000229915	AC016999.2
229006_at	---		ENSG00000251432	RP11-420A23.1
229040_at	---		ENSG00000227039	AL844908.5
229041_s_at	---		ENSG00000227039	AL844908.5
229130_at	---		ENSG00000251615	RP11-774O3.3
229204_at	---		ENSG00000203394	RP5-930J4.4
229363_at	---		ENSG00000246898	AC132186.1
229388_at	---		ENSG00000227540	RP11-152N13.5
229409_s_at	---		ENSG00000238280	RP11-436D10.3
229420_at	---		ENSG00000240567	RP11-3P17.4
229505_at	---		ENSG00000224636	AC131971.3
229543_at	---		ENSG00000244158	RP1-93H18.6
229592_at	---		ENSG00000245388	AC009171.1
229635_at	---		ENSG00000251442	RP11-792D21.2
229640_x_at	---		ENSG00000250943	AL157931.2
229643_at	---		ENSG00000226963 /// ENSG00000232788	AC078883.4
229716_at	---		ENSG00000225986	RP3-340N1.5
229874_x_at	---		ENSG00000238142	RP11-108M9.4
229896_at	---		ENSG00000232729	AC083884.8
230073_at	---		ENSG00000223745	RP4-717I23.3
230171_at	---		ENSG00000246560	RP11-10L12.4
230184_at	---		ENSG00000233639	AC018730.1
230301_at	---		ENSG00000234286	AC006026.13
230353_at	---		ENSG00000232607	MIR497HG
230410_at	---		ENSG00000225216	AC007362.3
230423_at	---		ENSG00000230798	RP4-792G4.2
230449_x_at	---		ENSG00000253948	RP11-410L14.2
230450_at	---		ENSG00000228878	AC007551.3
230451_at	---		ENSG00000236088	AC015842.1
230460_at	---		ENSG00000239523	RP11-202D20.1
230653_at	---		ENSG00000250763	RP11-974F13.6
230776_at	---		ENSG00000247180	AC018665.1
230817_at	---		ENSG00000254010	RP11-103H7.5
230905_at	---		ENSG00000232581	AC079742.4
230953_at	---		ENSG00000178836	AC114812.5
231061_at	---		ENSG00000249532	RP11-148B6.1
231089_at	---		ENSG00000230387	RP4-737E23.2
231092_s_at	---		ENSG00000247033	AC099508.1
231105_at	---		ENSG00000235358	RP11-399E6.1
231237_x_at	---		ENSG00000254208	RP11-219B4.3
231249_at	---		ENSG00000229348	RP11-506B15.6
231250_at	---		ENSG00000233283	RP11-357H14.20
231307_at	---		ENSG00000232765 /// ENSG00000251617	RP11-382F24.2
231344_at	---		ENSG00000227907	RP11-102C16.3
231364_at	---		ENSG00000237928	RP4-668G5.1
231365_at	---		ENSG00000253187 /// ENSG00000253289	RP1-170O19.6
231378_at	---		ENSG00000253408	RP11-231D20.2
231410_at	---		ENSG00000250377	CTC-467M3.3
231412_at	---		ENSG00000251136	RP11-37B2.1
231458_at	---		ENSG00000226995	RP5-828H9.3
231485_at	---		ENSG00000234855	RP11-453E2.2
231521_at	---		ENSG00000067601	PMS2P4
231557_at	---		ENSG00000250604	RP11-597D13.8
231563_at	---		ENSG00000232265	XXyac-YX155B6.5
231564_at	---		ENSG00000233728	RP11-109P14.9
231613_at	---		ENSG00000225782	RP11-322F10.2
231694_at	---		ENSG00000235910	AP006216.12
231925_at	---		ENSG00000241732	RP11-38P22.2
231942_at	---		ENSG00000228794 /// ENSG00000249868	RP11-206L10.11
232022_at	---		ENSG00000235381	RP11-477D19.2
232047_at	---		ENSG00000242086	AC069513.3
232096_x_at	---		ENSG00000242094	RP11-154H23.1
232107_at	---		ENSG00000235477	RP11-122G18.5
232111_at	---		ENSG00000250366	AL133167.1
232191_at	---		ENSG00000233056	ERVH48-1
232241_at	---		ENSG00000235703	RP13-507I23.1
232242_at	---		ENSG00000241472	RP11-204J18.3
232300_at	---		ENSG00000233165	RP11-96C23.8
232320_at	---		ENSG00000232586	RP11-46A10.4
232340_at	---		ENSG00000244625	CTA-211A9.5
232504_at	---		ENSG00000253522	CTC-231O11.1
232512_at	---		ENSG00000236283	AC013463.2
232522_at	---		ENSG00000237996	RP11-258A12.3
232589_at	---		ENSG00000233184	RP11-421L21.3
232790_at	---		ENSG00000234171	AC108488.3
232804_at	---		ENSG00000234380	AP000330.8
232827_at	---		ENSG00000246981	AL139044.1
232828_at	---		ENSG00000233009	RP11-430M15.1
232839_at	---		ENSG00000224418	STK24-AS1
232880_at	---		ENSG00000247484	AC004923.1
232965_at	---		ENSG00000249530	AC007773.1
233016_at	---		ENSG00000229191	RP11-168O16.1
233021_at	---		ENSG00000227354	RBM26-AS1
233048_at	---		ENSG00000229227	RP11-38L15.2
233130_at	---		ENSG00000224822	AC112217.2
233135_at	---		ENSG00000233123	RP5-1059M17.1
233142_at	---		ENSG00000246181	AC022409.1
233149_at	---		ENSG00000243024	AC012158.1
233162_at	---		ENSG00000253967	RP11-333A23.4
233170_at	---		ENSG00000226846	RP11-77P3.1
233174_at	---		ENSG00000246089	RP11-115C21.2
233176_at	---		ENSG00000240859	AC093627.10
233224_at	---		ENSG00000224798	KPNA3-IT1
233237_at	---		ENSG00000254226	CTB-12O2.1
233238_s_at	---		ENSG00000254226	CTB-12O2.1
233410_at	---		ENSG00000232973	CYP1B1-AS1
233475_at	---		ENSG00000250328	CTC-210G5.1
233513_at	---		ENSG00000245482	RP11-847H18.2
233522_at	---		ENSG00000248309	CTC-454M9.1
233529_at	---		ENSG00000231428	RP11-472K17.1
233530_at	---		ENSG00000229728	RP11-314N13.3
233567_at	---		ENSG00000231871	RP11-90L20.3
233583_at	---		ENSG00000231078	RP11-560A15.4
233590_at	---		ENSG00000224184	AC096559.1
233593_at	---		ENSG00000251455	RP11-164P12.3
233594_at	---		ENSG00000229688	AC004741.3
233747_at	---		ENSG00000235154	CTA-280A3__B.2
233749_at	---		ENSG00000231669	RP11-368D24__A.1
233755_at	---		ENSG00000253706	RP11-758M4.4
233770_at	---		ENSG00000182404	RP1-86D1.3
233784_at	---		ENSG00000226097	AC099342.1
233928_at	---		ENSG00000241158	RP11-14D22.5
233934_at	---		ENSG00000234352	AC009264.1
233962_at	---		ENSG00000235214	NCRNA00154
233981_at	---		ENSG00000243754	RP11-125K10.4
234020_x_at	---		ENSG00000229839	AC018462.2
234053_at	---		ENSG00000224190	RP11-442O18.2
234138_at	---		ENSG00000231229	RP6-239D12.1
234139_s_at	---		ENSG00000231229	RP6-239D12.1
234141_s_at	---		ENSG00000246130	RP11-875O11.2
234143_at	---		ENSG00000251405	CTB-109A12.1
234171_at	---		ENSG00000251576	RP11-536I6.1
234190_at	---		ENSG00000248623	AP001630.1
234208_at	---		ENSG00000253519	AC106801.1
234214_at	---		ENSG00000244951	AL365502.1
234219_at	---		ENSG00000234155	RP11-30P6.6
234234_at	---		ENSG00000237686	RP5-1120P11.1
234250_at	---		ENSG00000228496	AC106875.1
234267_at	---		ENSG00000249346	RP3-468B3.3
234288_at	---		ENSG00000254119	RP11-705O24.1
234293_x_at	---		ENSG00000177788 /// ENSG00000240524	RP5-1061H20.4
234301_s_at	---		ENSG00000235381	RP11-477D19.2
234345_at	---		ENSG00000231881	RP5-1120P11.3
234364_at	---		ENSG00000240269	D87024.2
234373_x_at	---		ENSG00000227468	AL928742.12
234400_at	---		ENSG00000230839	RP5-968J1.1
234443_at	---		ENSG00000250433	RP11-13L2.2
234707_x_at	---		ENSG00000240269	D87024.2
234763_at	---		ENSG00000242815	RP4-665N4.4
234773_x_at	---		ENSG00000248339	RP11-717H13.1
234787_at	---		ENSG00000245538	AC126327.1
234825_at	---		ENSG00000247735	AC120114.3
234826_at	---		ENSG00000230552	AC092162.1
234877_x_at	---		ENSG00000240269	D87024.2
234890_at	---		ENSG00000217801	RP11-465B22.3
234940_s_at	---		ENSG00000243176	RP11-550I24.2
235152_at	---		ENSG00000245571	AP001258.4
235227_at	---		ENSG00000225135	RP11-361F15.2
235373_at	---		ENSG00000247498	RP11-392P7.8
235386_at	---		ENSG00000251615	RP11-774O3.3
235445_at	---		ENSG00000236666 /// ENSG00000250217	LA16c-3G11.5
235464_at	---		ENSG00000230551	CTB-89H12.4
235466_s_at	---		ENSG00000228106	RP11-452F19.3
235534_at	---		ENSG00000224818	RP11-134G8.8
235617_x_at	---		ENSG00000240045	RP11-451G4.2
235628_x_at	---		ENSG00000245937	CTC-228N24.3
235696_at	---		ENSG00000247134	RP11-11N9.4
235759_at	---		ENSG00000253250	RP11-122A3.2
235824_at	---		ENSG00000233236	AP001171.1
235921_at	---		ENSG00000223784	RP11-554I8.2
235934_at	---		ENSG00000245602	AC073548.1
235945_at	---		ENSG00000049319	SRD5A2
236036_at	---		ENSG00000227811	RP4-773A18.4
236093_at	---		ENSG00000246051	AC020915.1
236148_at	---		ENSG00000236914	AC087473.1
236176_at	---		ENSG00000232453	RP4-794H19.1
236213_at	---		ENSG00000222043	AC079305.10
236271_at	---		ENSG00000254027	RP11-363E6.3
236282_at	---		ENSG00000224046	AC005076.5
236336_at	---		ENSG00000225439	AC073263.4
236398_s_at	---		ENSG00000238005	RP11-443B7.1
236399_at	---		ENSG00000238005	RP11-443B7.1
236444_x_at	---		ENSG00000249082	CTC-276P9.1
236451_at	---		ENSG00000227403	AC009299.3
236480_at	---		ENSG00000247095	MIR210HG
236575_at	---		ENSG00000243069	RP11-217E22.2
236598_at	---		ENSG00000227403	AC009299.3
236658_at	---		ENSG00000231654	RP11-514O12.2
236695_at	---		ENSG00000227477	RP5-1069P2.4
236788_at	---		ENSG00000231964	RP11-67C2.2
236798_at	---		ENSG00000240024	RP11-393B14.1
236870_at	---		ENSG00000224792	RP11-314A5.3
236990_at	---		ENSG00000234028	AC062029.1
237065_s_at	---		ENSG00000224699	RP11-225L12.2
237115_at	---		ENSG00000232874	RP11-135A1.2
237154_at	---		ENSG00000227591	RP1-28O10.1
237173_at	---		ENSG00000223779 /// ENSG00000232151 /// ENSG00000235398 /// ENSG00000236943	RP11-403I13.4
237192_at	---		ENSG00000243004	AC005062.2
237193_s_at	---		ENSG00000243004	AC005062.2
237203_at	---		ENSG00000229191	RP11-168O16.1
237224_at	---		ENSG00000224805	RP1-18D14.4
237253_at	---		ENSG00000239877	RP4-635B5.1
237343_at	---		ENSG00000237401	AC107070.1
237351_at	---		ENSG00000232079	AL035610.1
237421_at	---		ENSG00000248636	RP11-768F21.1
237425_at	---		ENSG00000226387	RP11-483B5.3
237501_at	---		ENSG00000234690	AC073283.4
237529_at	---		ENSG00000232170	GS1-756B1.2
237543_at	---		ENSG00000246943	AC013722.2
237563_s_at	---		ENSG00000233461	RP11-295G20.2
237564_at	---		ENSG00000233461	RP11-295G20.2
237595_at	---		ENSG00000224702	RP11-38C18.2
237675_at	---		ENSG00000237457	RP11-547I7.2
237682_at	---		ENSG00000249001	RP11-742B18.1
237696_at	---		ENSG00000248184	RP11-231C18.1
237729_at	---		ENSG00000246145	RP11-346I3.4
237734_s_at	---		ENSG00000249833	RP11-71E19.5
237735_at	---		ENSG00000249833	RP11-71E19.5
237738_at	---		ENSG00000253551	RP11-26M5.2
237758_at	---		ENSG00000251249	RP11-73G16.1
237760_at	---		ENSG00000227290	RP4-544H6.2
237771_s_at	---		ENSG00000251676	RP11-614F17.2
237772_at	---		ENSG00000225187	AC073283.7
237787_at	---		ENSG00000236866	AL157902.3
237789_at	---		ENSG00000233203	RP11-67L3.4
237838_at	---		ENSG00000228735	GS1-18A18.2
237845_at	---		ENSG00000231616	RP11-575L7.4
237861_at	---		ENSG00000247324	AC010547.1
237871_x_at	---		ENSG00000235009	AC093822.1
237880_at	---		ENSG00000224184	AC096559.1
237964_at	---		ENSG00000224456	AP003774.7
238103_at	---		ENSG00000248771	RP11-294O2.2
238126_at	---		ENSG00000214293	AC090421.1
238180_at	---		ENSG00000227053	RP11-395B7.4
238194_at	---		ENSG00000204466	DGKK
238225_at	---		ENSG00000253522	CTC-231O11.1
238251_at	---		ENSG00000229565	AC108056.1
238278_at	---		ENSG00000231983	RP11-398O19.3
238290_at	---		ENSG00000233246	RP11-415J8.5
238308_at	---		ENSG00000237605	RP11-343H5.6
238522_at	---		ENSG00000221817	RP11-137L10.6
238766_at	---		ENSG00000237436	RP11-312B8.1
238804_at	---		ENSG00000236833	AC024560.2
238854_at	---		ENSG00000248008	RP11-18C24.6
238944_at	---		ENSG00000247377	AC006213.1
238953_at	---		ENSG00000234494	AC003665.1
239180_at	---		ENSG00000236057	AC006262.1
239215_at	---		ENSG00000232468	AL022069.1
239237_at	---		ENSG00000250924	AC007245.1
239244_at	---		ENSG00000205056	CLLU1
239248_at	---		ENSG00000234684	RP11-314N13.4
239263_at	---		ENSG00000234869	RP3-439F8.1
239284_at	---		ENSG00000234405	LL0XNC01-250H12.3
239287_at	---		ENSG00000224137	AC079767.4
239319_at	---		ENSG00000248663	CTC-504A5.1
239332_at	---		ENSG00000244649	CTD-2377D24.6
239360_at	---		ENSG00000228536	RP11-392O17.1
239407_at	---		ENSG00000238197	GCFC1-AS1
239420_at	---		ENSG00000249601	CTB-27N1.1
239558_at	---		ENSG00000234884	CTA-407F11.8
239634_at	---		ENSG00000248922	AL137061.2
239764_at	---		ENSG00000231249	AC024168.2
239775_at	---		ENSG00000237773	AC003075.4
239822_at	---		ENSG00000231768	RP5-855F14.1
239869_at	---		ENSG00000251611	RP11-610P16.1
239873_at	---		ENSG00000230289	RP11-334J6.6
239882_at	---		ENSG00000232310	RP11-557H15.4
239924_at	---		ENSG00000228315	AP000347.2
239943_x_at	---		ENSG00000225436	AC005971.3
239999_at	---		ENSG00000215386	C21orf34
240012_at	---		ENSG00000231990	RP11-53B5.1
240049_at	---		ENSG00000228748	RP13-39P12.3
240075_at	---		ENSG00000233485	RP3-467K16.2
240212_at	---		ENSG00000245213	RP11-10K16.1
240221_at	---		ENSG00000230551	CTB-89H12.4
240225_at	---		ENSG00000248572	CTD-2108O9.2
240272_at	---		ENSG00000229028	KRT223P
240273_at	---		ENSG00000235202	RP11-39H13.1
240305_at	---		ENSG00000225140	RP11-809C18.3
240314_at	---		ENSG00000248550	AL162831.1
240346_at	---		ENSG00000248576	RP11-834C11.8
240352_at	---		ENSG00000237950	RP11-7O11.3
240366_at	---		ENSG00000226869	RP11-203P23.1
240380_at	---		ENSG00000250436	RP11-622A1.2
240427_at	---		ENSG00000230600	RP11-73B2.2
240431_at	---		ENSG00000229307	RP11-168G22.2
240441_at	---		ENSG00000205865	FAM99B
240447_at	---		ENSG00000229348	RP11-506B15.6
240487_at	---		ENSG00000253447	RP11-619L12.4
240490_at	---		ENSG00000229444	RP11-184I16.4
240561_at	---		ENSG00000232160	RP5-842K24.2
240574_at	---		ENSG00000247400	DNAJC3-AS1
240584_at	---		ENSG00000236262	SHANK2-AS2
240609_at	---		ENSG00000234707	RP11-745C15.2
240648_at	---		ENSG00000223635	RP4-613A2.1
240661_at	---		ENSG00000224950	RP5-1086K13.1
240678_at	---		ENSG00000237374	AC007680.2
240685_at	---		ENSG00000248809	RP11-6L6.3
240707_at	---		ENSG00000250250	CTD-2350J17.1
240745_at	---		ENSG00000238276	RP11-245J24.1
240746_s_at	---		ENSG00000238276	RP11-245J24.1
240755_at	---		ENSG00000228707	RP11-787B4.2
240807_at	---		ENSG00000249601	CTB-27N1.1
240810_at	---		ENSG00000235894	RP11-49P4.1
240823_at	---		ENSG00000226645	AP006216.10
240828_at	---		ENSG00000235488	RP11-560J1.1
240842_at	---		ENSG00000235122	RP3-417L20.4
240882_at	---		ENSG00000233760	AC004947.2
240897_at	---		ENSG00000253163	RP11-443C10.1
240918_at	---		ENSG00000253392	AC006277.2
240920_at	---		ENSG00000224100	AP001630.5
240937_at	---		ENSG00000253139	RP11-17A4.3
240945_at	---		ENSG00000230627	RP1-155D22.1
241067_at	---		ENSG00000253959	CTB-43E15.1
241095_at	---		ENSG00000237435	RP11-147C23.1
241118_at	---		ENSG00000233610	RP11-165D7.4
241124_at	---		ENSG00000248165	RP11-44F21.2
241126_at	---		ENSG00000251175	RP11-45L9.1
241133_at	---		ENSG00000251060	U66061.31
241146_at	---		ENSG00000226978	AC006324.1
241171_at	---		ENSG00000249988	RP11-669M16.1
241183_at	---		ENSG00000242029	RP11-457K10.1
241187_at	---		ENSG00000248624	RP11-5N11.2
241196_at	---		ENSG00000232591	RP5-1031D4.2
241235_at	---		ENSG00000223711	AC091633.3
241239_at	---		ENSG00000226966	AC106017.4
241247_at	---		ENSG00000244541	RP11-167H9.6
241270_at	---		ENSG00000250233	AC015802.1
241282_at	---		ENSG00000226764	AC010145.4
241322_at	---		ENSG00000249163	AL121809.1
241327_at	---		ENSG00000248555	RP11-61G23.1
241337_at	---		ENSG00000229116	RP11-20J15.3
241432_at	---		ENSG00000248228	RP13-511O19.1
241434_at	---		ENSG00000230896	RP11-767N6.7
241449_at	---		ENSG00000254269	CTD-2281E23.2
241522_at	---		ENSG00000226921	RP11-199F6.5
241587_at	---		ENSG00000230292	RP11-432A8.1
241743_at	---		ENSG00000230084	RP4-613B23.1
241759_at	---		ENSG00000244558	RP11-445H22.4
241767_at	---		ENSG00000253753	AC145123.2
241839_at	---		ENSG00000231651	RP11-528B10.4
241847_at	---		ENSG00000229043	AC091729.9
241945_at	---		ENSG00000248391	CTD-2010I22.2
242035_at	---		ENSG00000225666	AC005534.9
242087_x_at	---		ENSG00000228109	AC068302.3
242102_at	---		ENSG00000227528	DIAPH3-AS1
242139_s_at	---		ENSG00000142396	ERVK3-1
242140_at	---		ENSG00000142396	ERVK3-1
242184_s_at	---		ENSG00000253744	AC025442.3
242185_at	---		ENSG00000253744	AC025442.3
242206_at	---		ENSG00000244117	RP11-3N2.1
242222_at	---		ENSG00000175772 /// ENSG00000204588	AC112229.7
242226_at	---		ENSG00000228183	GS1-279B7.1
242327_x_at	---		ENSG00000239644	RP1-163M9.6
242355_at	---		ENSG00000226890	LA16c-395F10.1
242358_at	---		ENSG00000246695	RP11-877E17.2
242491_at	---		ENSG00000250763	RP11-974F13.6
242510_at	---		ENSG00000225891	RP3-476K8.3
242518_at	---		ENSG00000245849	CTD-2339L15.1
242521_at	---		ENSG00000247217	AC008392.1
242666_at	---		ENSG00000228839	RP3-400N23.6
242682_at	---		ENSG00000229692	AC019171.5
242692_at	---		ENSG00000242797	RP11-168J18.4
242699_at	---		ENSG00000254141	RP11-642D21.1
242754_at	---		ENSG00000244184	RP11-314A20.2
242766_at	---		ENSG00000224905	AP001347.6
242798_at	---		ENSG00000236519	AL773604.8
242808_at	---		ENSG00000241170	RP11-147I3.1
242812_at	---		ENSG00000224619 /// ENSG00000224705 /// ENSG00000228894 /// ENSG00000230660 /// ENSG00000231074 /// ENSG00000234893 /// ENSG00000235727	HCG18
242833_at	---		ENSG00000230054	RP11-402G3.5
242841_at	---		ENSG00000227306	AP006285.6
242856_at	---		ENSG00000232018	AL132709.9
242860_at	---		ENSG00000236043	RP11-78C6.1
242873_at	---		ENSG00000245648	RP11-277P12.20
242888_at	---		ENSG00000230082	AC018809.6
242914_at	---		ENSG00000226249	RP11-307P5.2
242994_at	---		ENSG00000231730	RP4-657D16.3
243058_at	---		ENSG00000253508	RP1-170O19.14
243098_at	---		ENSG00000231324	AP000696.2
243170_at	---		ENSG00000241772	AC092620.2
243171_at	---		ENSG00000229196	RP11-775D22.2
243190_at	---		ENSG00000225751	AC087501.1
243248_at	---		ENSG00000254143	RP11-470M17.2
243338_at	---		ENSG00000230551	CTB-89H12.4
243384_at	---		ENSG00000228379 /// ENSG00000229643	AC010891.2
243408_at	---		ENSG00000248986 /// ENSG00000249145	RP11-774O3.1
243441_at	---		ENSG00000233283	RP11-357H14.20
243576_at	---		ENSG00000233975	RP11-288L9.1
243581_at	---		ENSG00000229808	RP11-456P18.2
243634_at	---		ENSG00000238206	RP11-472B18.2
243698_at	---		ENSG00000229452	AC005162.4
243725_at	---		ENSG00000228608	RP3-399C22.1
243726_at	---		ENSG00000251024	RP11-203B7.1
243728_at	---		ENSG00000249713	CTD-2236F14.1
243762_at	---		ENSG00000225255	LA16c-83F12.6
243776_at	---		ENSG00000250781	RP11-63A11.1
243813_at	---		ENSG00000246430	RP11-16M8.2
243823_at	---		ENSG00000230472	RP1-28O17.1
243844_at	---		ENSG00000248869	RP11-138I17.1
243871_at	---		ENSG00000235842	RP11-356I2.2
243873_at	---		ENSG00000225063	RP11-383G10.5
243904_at	---		ENSG00000225135	RP11-361F15.2
243952_at	---		ENSG00000100181	AC005301.5
243975_at	---		ENSG00000228133	AC099684.1
243979_at	---		ENSG00000251339	RP11-506N2.1
243986_at	---		ENSG00000227674	RP11-520F9.2
243996_at	---		ENSG00000227388	RP11-112J3.16
244040_at	---		ENSG00000250970	RP11-274N19.2
244041_at	---		ENSG00000243155	RP11-46A10.5
244102_at	---		ENSG00000230054	RP11-402G3.5
244127_at	---		ENSG00000224441	AC068831.3
244135_at	---		ENSG00000253695	RP11-177H2.2
244152_at	---		ENSG00000241211	RP11-192K2.2
244210_at	---		ENSG00000253792	CTC-436K13.5
244242_at	---		ENSG00000230074	RP11-195F19.9
244252_at	---		ENSG00000244953	RP11-613D13.8
244269_at	---		ENSG00000249662	RP11-321E2.4
244274_at	---		ENSG00000246982	RP1-179N16.6
244280_at	---		ENSG00000228495	RP3-523C21.1
244283_x_at	---		ENSG00000254262	RP11-58O3.2
244307_s_at	---		ENSG00000231187	RP11-38L15.3
244308_at	---		ENSG00000231187	RP11-38L15.3
244325_at	---		ENSG00000233570	RP11-194G10.1
244372_at	---		ENSG00000230525	AC007403.2
244381_at	---		ENSG00000230325	RP11-385F5.4
244429_at	---		ENSG00000245904	RP11-796E2.4
244438_at	---		ENSG00000223850	AC010145.3
244446_at	---		ENSG00000250582	RP11-301H24.3
244483_at	---		ENSG00000224479	AC136289.1
244540_at	---		ENSG00000233047	RP11-24P14.1
244553_at	---		ENSG00000253769	AC004080.17
244570_at	---		ENSG00000229931	RP1-151F17.1
244577_at	---		ENSG00000227495	AC109333.10
244582_at	---		ENSG00000241409	AC064852.4
244589_at	---		ENSG00000229775	RP11-298H24.1
244604_at	---		ENSG00000233967	RP11-250B2.3
244606_at	---		ENSG00000229895	RP4-655J12.3
244701_at	---		ENSG00000227136	C10orf101
244705_at	---		ENSG00000224897	RP11-3B12.1
244749_at	---		ENSG00000245571	AP001258.4
244754_at	---		ENSG00000233903	Z83851.4
244769_at	---		ENSG00000245937	CTC-228N24.3
244824_at	---		ENSG00000236819	AC087393.1
244886_at	---		ENSG00000246582	RP11-1149O23.3
51226_at	---		ENSG00000253722	RP11-10N23.4
78047_s_at	---		ENSG00000126005	MT1P3
221847_at	NR_036583 /// XM_001721915 /// XM_001723199 /// XM_001723624	LOC100129361	---		hypothetical LOC100129361
215658_at	NR_036581	LOC400573	---		hypothetical LOC400573
236387_at	NR_036549	LOC100129961	---		hypothetical LOC100129961
1558404_at	NR_036540	LOC644242	---		hypothetical LOC644242
229870_at	NR_036539	LOC644656	---		hypothetical LOC644656
237116_at	NR_036538	LOC646903	---		hypothetical LOC646903
1558234_at	NR_036534	FLJ36644	---		hypothetical LOC400617
228207_at	NR_036533	LOC100499489	---		hypothetical LOC100499489
235323_at	NR_036533	LOC100499489	---		hypothetical LOC100499489
238456_at	NR_036530	LOC100289230	---		hypothetical LOC100289230
1555847_a_at	NR_036515	LOC284454	---		hypothetical LOC284454
235317_at	NR_036515	LOC284454	---		hypothetical LOC284454
1559528_at	NR_036511 /// NR_036512	LOC100129917	---		hypothetical LOC100129917
240015_at	NR_036502 /// NR_036503	LOC439949	---		hypothetical LOC439949
1560371_at	NR_036501	LOC401321	---		hypothetical LOC401321
232255_at	NR_036501	LOC401321	---		hypothetical LOC401321
232256_s_at	NR_036501	LOC401321	---		hypothetical LOC401321
227885_at	NR_036500	LOC400236	---		Hypothetical LOC400236
227887_at	NR_036500	LOC400236	---		hypothetical LOC400236
1560912_at	NR_036499	LOC389043	---		hypothetical LOC389043
1556827_at	NR_036497	LOC339929	---		hypothetical LOC339929
227940_at	NR_036496	LOC339803	---		hypothetical LOC339803
231427_at	NR_036490	LOC284648	---		hypothetical LOC284648
230858_at	NR_036488	LOC100499467	---		hypothetical LOC100499467
230351_at	NR_036487	LOC283481	---		hypothetical LOC283481
243225_at	NR_036487	LOC283481	---		hypothetical LOC283481
237392_at	NR_036486	LOC283480	---		hypothetical LOC283480
1566831_at	NR_036485	LOC283104	---		hypothetical LOC283104
1558728_at	NR_036480	LOC100128881	---		hypothetical LOC100128881
229857_s_at	NR_034172	LOC644246	---		Hypothetical protein LOC644246
1554382_at	NR_034149	LOC200261	---		hypothetical LOC200261
239685_at	NR_034148	LOC283143	---		Hypothetical protein LOC283143
1559433_at	NR_034147	LOC149773	---		hypothetical LOC149773
231637_at	NR_034130	LOC100499194	---		hypothetical LOC100499194
1558310_s_at	NR_034127	LOC100132356	---		hypothetical LOC100132356
229323_at	NR_034125	LOC387723	---		hypothetical LOC387723
1558930_at	NR_034119	LOC728192	---		hypothetical LOC728192
1563062_at	NR_034119	LOC728192	---		Hypothetical protein LOC728192
1557890_at	NR_034115	LOC729178	---		hypothetical LOC729178
1562566_at	NR_034108 /// NR_034109 /// NR_034110 /// NR_034111	LOC643749	---		hypothetical LOC643749
230589_at	NR_034108 /// NR_034109 /// NR_034110 /// NR_034111	LOC643749	---		hypothetical LOC643749
240577_at	NR_034108 /// NR_034109 /// NR_034110 /// NR_034111	LOC643749	---		hypothetical LOC643749
243553_x_at	NR_034108 /// NR_034109 /// NR_034110 /// NR_034111	LOC643749	---		hypothetical LOC643749
1556117_at	NR_034104	LOC79015	---		hypothetical LOC79015
243744_at	NR_034096	LOC348751	---		Hypothetical protein LOC348751
1562803_at	NR_034087	C9orf29	---		Chromosome 9 open reading frame 29
227901_at	NR_034085 /// NR_034086	LOC648987	---		hypothetical LOC648987
233840_at	NR_034082	LOC100130950	---		hypothetical LOC100130950
244518_at	NR_034036	LOC100130452	---		similar to hCG1777700
229338_at	NR_034032	LOC100289361	---		hypothetical LOC100289361
237730_at	NR_034018 /// NR_034019	LOC100130700	---		hypothetical LOC100130700
1560147_at	NR_034012 /// NR_034013	LOC100131176	---		Similar to hCG1991662
1556402_at	NR_034004	LOC100132741	---		Similar to hCG1655084
235691_at	NR_033998	LOC729970	---		Similar to hCG2028352
233077_at	NR_033989	FLJ13439	---		hypothetical LOC399876
1562659_at	NR_033984	LOC400548	---		hypothetical LOC400548
1561090_at	NR_033983	LOC400654	---		hypothetical LOC400654
1558832_at	NR_033967	FLJ32224	---		hypothetical LOC440584
233541_at	NR_033947	LOC644714	---		hypothetical LOC644714
1568745_at	NR_033946	LOC646268	---		hCG1654703
1566760_at	NR_033929	FLJ34208	---		hypothetical LOC401106
243547_at	NR_033904	FLJ39639	---		hypothetical protein FLJ39639
1557373_at	NR_033887	LOC339505	---		hypothetical LOC339505
[truncated: 449 more rows]
