# Supplementary material for: Identification of a 6‐lncRNA prognostic signature based on microarray re‐annotation in gastric cancer
Source: Cancer Med. 2019 Nov 19;9(1):335–49. doi: 10.1002/cam4.2621 (PMC6943089; doi:10.1002/cam4.2621)
Supplement: Supplementary file 7 [file CAM4-9-335-s007.xlsx]

## Sheet: Sheet1
Probe IDs	p-value	HR	Low 95%CI	High 95%CI
236141_at	1.08e-07	2.65631	1.85257	3.80876
213447_at	2.12e-07	4.327	2.48799	7.5253
219791_s_at	4.61e-07	3.11799	2.00392	4.8514
1559901_s_at	1.31e-06	11.1475	4.19792	29.6022
1564139_at	2.01e-06	7.71712	3.32241	17.9249
221974_at	3.03e-06	2.61192	1.7455	3.9084
235759_at	3.49e-06	2.34525	1.6361	3.36178
227909_at	4.17e-06	4.95704	2.5071	9.80106
242358_at	4.65e-06	4.24312	2.28605	7.87562
226582_at	7.22e-06	2.51057	1.67941	3.75309
1558828_s_at	7.35e-06	2.64721	1.72964	4.05157
1556695_a_at	7.9e-06	6.59156	2.88218	15.0749
229734_at	7.98e-06	12.1258	4.05572	36.2539
230589_at	9.05e-06	27.1016	6.3129	116.348
1559965_at	9.98e-06	11.4106	3.87438	33.606
232298_at	1.1e-05	2.19598	1.54634	3.11854
244553_at	1.33e-05	0.0704571	0.0213561	0.232449
1556364_at	1.34e-05	5.85682	2.64305	12.9783
225381_at	1.34e-05	2.10783	1.50668	2.94885
241834_at	1.86e-05	9.69669	3.42745	27.4332
230351_at	1.94e-05	5.2872	2.46269	11.3512
242206_at	2.09e-05	2.6991	1.70833	4.26448
227183_at	2.16e-05	3.57791	1.98689	6.44294
229014_at	2.79e-05	4.7603	2.29418	9.87739
1562048_at	3.22e-05	0.00057042	1.69e-05	0.0192982
230595_at	3.77e-05	2.64016	1.66387	4.18932
222244_s_at	5e-05	11.5462	3.53987	37.6608
230433_at	5.08e-05	6.1737	2.55934	14.8924
231925_at	5.73e-05	4.77002	2.22845	10.2103
228839_s_at	6.18e-05	15.6125	4.06956	59.8963
1563078_at	7.98e-05	0.000539555	1.28e-05	0.0226768
1561257_at	0.000108091	0.00121716	4.07e-05	0.0363779
1556696_s_at	0.000116915	5.61405	2.3339	13.5043
1556402_at	0.00012551	7.95211	2.75603	22.9447
232420_x_at	0.000138216	34.9274	5.61824	217.137
217506_at	0.000159398	3.84028	1.91003	7.7212
1558881_at	0.000161264	18.5314	4.06701	84.4383
1564208_x_at	0.000174491	63.0004	7.24005	548.207
244886_at	0.000176426	0.0318613	0.00526145	0.19294
231987_at	0.000231103	13.4867	3.37677	53.8653
1555363_s_at	0.000247946	6.15449	2.3285	16.267
215972_at	0.000255093	4.10372	1.92555	8.74585
1557507_at	0.000285883	36.1677	5.20488	251.322
231760_at	0.000293057	0.00204778	7.18e-05	0.0584089
239999_at	0.000303385	4.31847	1.95263	9.55076
1559045_at	0.00031135	92.2804	7.88712	1079.69
1558123_at	0.000326461	108.584	8.42116	1400.1
243362_s_at	0.000353652	36.1606	5.05053	258.901
236360_at	0.000357323	4.46629	1.96379	10.1578
229090_at	0.000392536	4.08861	1.87695	8.90635
205833_s_at	0.000407742	4.12031	1.87926	9.03384
218820_at	0.000455974	2.1211	1.39306	3.22962
205510_s_at	0.000464482	16.0093	3.38861	75.6348
1553829_at	0.000494104	162.728	9.27587	2854.76
1563074_at	0.000507787	0.00141873	3.52e-05	0.0572182
239466_at	0.000555684	11.4466	2.86846	45.6775
1554447_at	0.000576739	6.02058	2.16638	16.7318
243017_at	0.00065027	44.3745	5.01576	392.582
242766_at	0.000671189	8.36675	2.45985	28.458
215513_at	0.000702087	5.42261	2.03969	14.4163
244040_at	0.00071326	10.2948	2.66808	39.7227
233582_at	0.000732967	0.0121233	0.000936183	0.156993
1559412_at	0.000796597	26.2155	3.88682	176.816
1570106_at	0.000819241	0.00404698	0.000160533	0.102023
232088_x_at	0.000820109	7.30175	2.27851	23.3993
239791_at	0.000942271	6.45387	2.13744	19.487
213340_s_at	0.000953006	3.14896	1.59461	6.21843
1560579_s_at	0.000953504	0.203802	0.0793251	0.523606
228207_at	0.00105106	12.2999	2.74116	55.1913
1556936_at	0.00105358	8.25402	2.3346	29.1822
236892_s_at	0.0010796	2.56461	1.45808	4.51088
1561289_at	0.00109568	0.000284124	2.11e-06	0.0382495
239005_at	0.00112568	7.39013	2.21786	24.6246
219871_at	0.0011318	6.51202	2.10778	20.119
1570397_x_at	0.00113956	111.758	6.52222	1914.98
242332_at	0.00118662	6.1955	2.057	18.6603
216249_at	0.00121656	0.00208897	4.97e-05	0.0878415
1557369_a_at	0.00128562	0.00409199	0.000143874	0.116382
1563993_at	0.00129295	0.00507344	0.000202996	0.126799
238944_at	0.00133499	9.04843	2.35618	34.7487
1561728_a_at	0.00141252	0.00186067	3.92e-05	0.0883313
1563632_at	0.00142889	0.00519106	0.000204616	0.131696
242121_at	0.00144215	2.62829	1.45046	4.76258
231313_at	0.00146663	89.3799	5.61135	1423.68
235606_at	0.00149892	4.3753	1.75911	10.8823
203245_s_at	0.00154781	4.42531	1.762	11.1142
230653_at	0.00157518	2.75293	1.46912	5.15863
229782_at	0.00160156	3.39744	1.58947	7.26193
1564372_s_at	0.00162461	0.125397	0.034474	0.456126
1564207_at	0.00162947	13.3474	2.66252	66.912
243058_at	0.00170057	0.0874128	0.019077	0.400534
214834_at	0.00175447	92.0473	5.4169	1564.12
1563247_at	0.00176034	0.013152	0.000871672	0.198439
1557610_at	0.00177763	0.0113269	0.000681867	0.188158
1559324_at	0.00178848	59.6832	4.58611	776.711
229040_at	0.00183673	28.6767	3.47198	236.854
228702_at	0.00186424	3.72156	1.62618	8.5169
233321_x_at	0.0019576	66.3575	4.66378	944.151
243225_at	0.00203374	6.36893	1.96458	20.6473
1564175_at	0.00210131	0.19333	0.0678379	0.550965
233590_at	0.0021392	0.00241958	5.17e-05	0.113219
1555786_s_at	0.00217132	0.407287	0.229354	0.723262
1570189_at	0.00217792	0.00105326	1.31e-05	0.0844555
1553269_at	0.0021982	0.25923	0.109244	0.61514
1559976_at	0.00227072	0.0597305	0.00978061	0.364775
222060_at	0.00234417	0.097661	0.0218253	0.437
230353_at	0.00236179	28.0699	3.271	240.881
1559326_at	0.00242973	0.00760167	0.00032438	0.178141
236444_x_at	0.00255214	3.72982	1.58602	8.77137
232191_at	0.00265503	0.00860956	0.000387387	0.191345
231365_at	0.00284046	0.177129	0.0568368	0.552013
227437_at	0.00325998	0.0875866	0.0172946	0.443572
205834_s_at	0.00344714	20.1253	2.69197	150.458
1559939_at	0.00350254	0.0107559	0.000513287	0.225391
230251_at	0.00367151	9.48633	2.07914	43.2826
1566127_at	0.00372918	0.0042381	0.000105587	0.170111
241475_at	0.00376678	0.00540415	0.000158065	0.184764
244429_at	0.00379636	32.5884	3.08002	344.803
1568854_at	0.00383147	26.0715	2.85962	237.698
231898_x_at	0.003858	6.98572	1.8689	26.1117
224558_s_at	0.00388231	3.40123	1.48178	7.80709
235362_at	0.00389813	3.06377	1.43238	6.55318
238103_at	0.00391349	0.651199	0.486587	0.8715
1558515_at	0.0039813	4.94836	1.66645	14.6937
244570_at	0.0040207	41.2256	3.27078	519.615
236164_at	0.00405093	11.3352	2.16465	59.3565
1558310_s_at	0.00424915	7.17934	1.85871	27.7304
1556827_at	0.00425085	6.13226	1.76872	21.2609
1569100_a_at	0.00427326	0.00387345	8.58e-05	0.174811
1564371_a_at	0.00446357	0.0696462	0.0110995	0.437012
1561251_at	0.00449537	0.00538112	0.000146389	0.197805
232022_at	0.00461356	0.0231631	0.00171177	0.313434
229130_at	0.00489004	2.71682	1.35443	5.4496
230666_at	0.00505953	0.251733	0.0959596	0.660379
237591_at	0.00507695	0.018944	0.00118204	0.303607
232111_at	0.00508267	0.0153277	0.000824376	0.284989
232579_at	0.00531826	0.139175	0.0347768	0.556971
227591_at	0.00537261	4.55164	1.56595	13.2299
241239_at	0.00553405	0.0140935	0.000693904	0.286246
1569885_at	0.0057769	0.00307847	5.07e-05	0.186995
1559654_s_at	0.00590127	0.0113394	0.000467402	0.2751
1563484_at	0.0059177	0.00415655	8.38e-05	0.206288
1560503_a_at	0.00597929	0.106133	0.0214429	0.525309
1560472_at	0.00612091	0.0237909	0.00164269	0.344562
1563005_at	0.0062279	0.0261368	0.00191973	0.355848
237116_at	0.00629166	2.61794	1.3126	5.22141
237980_at	0.00641125	0.00289662	4.34e-05	0.193545
1562034_at	0.00650938	0.00876225	0.000288825	0.265825
1561345_at	0.00683569	0.0113352	0.000441156	0.29125
1562661_at	0.00694298	0.0122485	0.000501156	0.299357
1559501_at	0.00694473	0.0592016	0.00760299	0.460981
1559957_a_at	0.00703973	2.58979	1.29631	5.17391
243441_at	0.00732704	0.192589	0.0577798	0.641933
1562930_at	0.00743652	0.011528	0.000439014	0.302714
225065_x_at	0.00744174	0.285364	0.113915	0.714854
226793_at	0.00744788	4.518	1.49717	13.6339
221847_at	0.00748021	6.98376	1.68094	29.0153
1568635_at	0.00811347	0.00725254	0.000189009	0.27829
233529_at	0.00829894	0.00792509	0.000218273	0.287744
1568683_at	0.00834028	0.0190925	0.00100828	0.361534
209917_s_at	0.00835651	3.25376	1.35393	7.81939
235443_at	0.00871084	5.75039	1.55624	21.2479
1561618_at	0.00872256	0.00798406	0.000216055	0.295042
1556244_s_at	0.0089207	6.02189	1.56796	23.1276
1556798_a_at	0.0089286	59.2392	2.77914	1262.72
1560856_at	0.00897269	0.0201814	0.00108037	0.376991
237734_s_at	0.00904317	0.0120399	0.00043602	0.332458
210241_s_at	0.00906172	3.92165	1.40527	10.9441
231260_at	0.00914848	7.10348	1.62628	31.0276
228440_at	0.0092812	0.211073	0.0653829	0.681396
241743_at	0.00935821	76.4366	2.90328	2012.4
220747_at	0.00938021	0.0432887	0.00405126	0.462551
234020_x_at	0.00940909	25.315	2.20888	290.125
1558830_at	0.00947312	57.3711	2.69227	1222.56
239764_at	0.00962952	7.49922	1.6314	34.4723
225055_at	0.00968728	4.69525	1.45464	15.1552
1552899_at	0.00998246	0.0412416	0.00364741	0.466323
