# Supplementary material for: Identification of a 6‐lncRNA prognostic signature based on microarray re‐annotation in gastric cancer
Source: Cancer Med. 2019 Nov 19;9(1):335–49. doi: 10.1002/cam4.2621 (PMC6943089; doi:10.1002/cam4.2621)
Supplement: Supplementary file 8 [file CAM4-9-335-s008.xlsx]

## Sheet: Sheet1
Probe IDs	p-value	HR	Low 95%CI	High 95%CI
1559965_at	0.00647813	6.96632	1.72236	28.1762
222244_s_at	0.000312255	13.1735	3.24286	53.5147
235606_at	0.00238715	5.29819	1.80654	15.5384
239466_at	0.00374924	11.3996	2.19901	59.0954
203245_s_at	0.00132005	6.85767	2.11775	22.2064
1562034_at	0.00678809	0.00534957	0.000121222	0.236079
1560503_a_at	0.00789852	0.0841026	0.0135362	0.522542
1559957_a_at	0.000710455	4.00248	1.79318	8.93376
1562048_at	0.000798674	0.00114593	2.18901e-05	0.0599887
237591_at	0.00957857	0.0191134	0.000957404	0.381575
241475_at	0.00196571	0.00253747	5.76614e-05	0.111665
227909_at	0.000120758	4.9485	2.18994	11.1819
231760_at	0.00662774	0.00287719	4.21295e-05	0.196494
1557507_at	0.00175923	43.417	4.08852	461.055
1560856_at	0.00340091	0.00540218	0.000164166	0.177769
1563005_at	0.000734409	0.00703532	0.000395964	0.125001
1563074_at	0.000793355	0.000672873	9.43831e-06	0.0479703
1563078_at	0.000473869	0.000689337	1.16281e-05	0.0408653
229040_at	0.0034466	33.8507	3.19581	358.553
231925_at	0.000113442	5.65448	2.34609	13.6283
232191_at	0.00866045	0.0105647	0.000353561	0.315684
233529_at	0.00985022	0.00629764	0.000134259	0.295402
241743_at	0.000893911	544.46	13.2353	22397.4
242206_at	0.000543394	2.64038	1.52299	4.57756
242358_at	0.00165391	3.50112	1.60395	7.64232
244553_at	0.00209989	0.136503	0.038373	0.48558
244570_at	0.000204972	241.489	13.3347	4373.33
237116_at	0.00103493	3.9339	1.73572	8.91593
230351_at	0.00106931	4.63636	1.84963	11.6217
1558310_s_at	0.00389653	7.93737	1.94433	32.4029
230589_at	0.00259383	13.2263	2.46456	70.9798
228839_s_at	0.00359628	12.5776	2.28763	69.1529
232420_x_at	0.00190078	27.8904	3.41299	227.916
231987_at	0.00798215	9.02239	1.77627	45.8284
1558881_at	0.00871213	13.5538	1.93289	95.0421
232088_x_at	0.00471509	6.85723	1.80391	26.0664
205510_s_at	0.00750757	10.9117	1.8923	62.9209
236164_at	0.00330967	15.6189	2.49572	97.7477
1555786_s_at	0.00572177	0.413111	0.220674	0.773363
243017_at	0.00113363	55.5089	4.94352	623.287
1559045_at	0.00379096	78.1365	4.08679	1493.91
229734_at	0.00622238	5.72518	1.64023	19.9836
229090_at	0.000706368	4.44525	1.87494	10.5391
213447_at	8.04635e-05	3.86185	1.97295	7.5592
221974_at	0.00181585	2.15706	1.33061	3.49683
214834_at	0.00291585	144.444	5.46473	3817.96
