# Supplementary material for: Identification of a 6‐lncRNA prognostic signature based on microarray re‐annotation in gastric cancer
Source: Cancer Med. 2019 Nov 19;9(1):335–49. doi: 10.1002/cam4.2621 (PMC6943089; doi:10.1002/cam4.2621)
Supplement: Supplementary file 9 [file CAM4-9-335-s009.xlsx]

## Sheet: Sheet1
Variables	p-value	HR	Low 95%CI	High 95%CI
Six-lncRNA risk socre	3.58e-13	3.049	2.257	4.117
Age	0.652444	1.004	0.986	1.023
Gender	0.383724	0.837	0.562	1.249
StageI-vs-II	0.397398	1.692	0.5	5.722
StageI-vs-III	0.0141161	2.088	1.16	3.76
StageI-vs-IV	6.82e-05	2.218	1.499	3.283
T2-vs-T3	6.95e-05	2.253	1.51	3.362
T2-vs-T4	0.000279545	1.831	1.321	2.538
N0-vs-N1	0.155744	2.119	0.751	5.977
N0-vs-N2	0.00191281	2.262	1.351	3.787
N0-vs-N3	1.55e-05	2.175	1.529	3.094
M0-vs-M1	1.92e-09	4.727	2.847	7.848
