# Supplementary material for: Identification of a 6‐lncRNA prognostic signature based on microarray re‐annotation in gastric cancer
Source: Cancer Med. 2019 Nov 19;9(1):335–49. doi: 10.1002/cam4.2621 (PMC6943089; doi:10.1002/cam4.2621)
Supplement: Supplementary file 10 [file CAM4-9-335-s010.xlsx]

## Sheet: Sheet1
Variables	p-value	HR	Low 95%CI	High 95%CI
Risk score	<0.001	3.269	2.336	4.575
Age	<0.001	1.041	1.02	1.062
Gender	0.8	0.947	0.62	1.445
pStage	0.021	1.812	1.093	3.005
T	0.691	0.929	0.645	1.337
N	0.048	1.448	1.003	2.089
M	0.036	1.918	1.043	3.528
