# Supplementary material for: Identification of a 6‐lncRNA prognostic signature based on microarray re‐annotation in gastric cancer
Source: Cancer Med. 2019 Nov 19;9(1):335–49. doi: 10.1002/cam4.2621 (PMC6943089; doi:10.1002/cam4.2621)
Supplement: Supplementary file 11 [file CAM4-9-335-s011.xlsx]

## Sheet: Sheet1
Pathways	Correlation
KEGG_GLYCOSAMINOGLYCAN_BIOSYNTHESIS_CHONDROITIN_SULFATE	0.465418
KEGG_GLYCOSPHINGOLIPID_BIOSYNTHESIS_GANGLIO_SERIES	0.42025
KEGG_VASCULAR_SMOOTH_MUSCLE_CONTRACTION	0.418449
KEGG_ADHERENS_JUNCTION	0.391909
KEGG_HYPERTROPHIC_CARDIOMYOPATHY_HCM	0.343868
KEGG_DILATED_CARDIOMYOPATHY	0.334859
KEGG_GAP_JUNCTION	0.334414
KEGG_CALCIUM_SIGNALING_PATHWAY	0.32441
KEGG_WNT_SIGNALING_PATHWAY	0.314711
KEGG_REGULATION_OF_ACTIN_CYTOSKELETON	0.314145
KEGG_ECM_RECEPTOR_INTERACTION	0.307678
KEGG_MELANOMA	0.302129
KEGG_MTOR_SIGNALING_PATHWAY	0.3004
KEGG_LONG_TERM_DEPRESSION	0.291916
KEGG_FOCAL_ADHESION	0.290216
KEGG_MELANOGENESIS	0.28252
KEGG_COMPLEMENT_AND_COAGULATION_CASCADES	0.257683
KEGG_GLYCOSAMINOGLYCAN_BIOSYNTHESIS_HEPARAN_SULFATE	0.255819
KEGG_TGF_BETA_SIGNALING_PATHWAY	0.253095
KEGG_ARRHYTHMOGENIC_RIGHT_VENTRICULAR_CARDIOMYOPATHY_ARVC	0.236811
KEGG_AXON_GUIDANCE	0.214524
KEGG_CARDIAC_MUSCLE_CONTRACTION	0.211581
KEGG_INSULIN_SIGNALING_PATHWAY	0.210485
KEGG_BASAL_CELL_CARCINOMA	0.209234
KEGG_PRIMARY_BILE_ACID_BIOSYNTHESIS	0.175613
KEGG_RENAL_CELL_CARCINOMA	0.174686
KEGG_NEUROACTIVE_LIGAND_RECEPTOR_INTERACTION	0.166845
KEGG_PRION_DISEASES	0.161564
KEGG_GLIOMA	0.157633
KEGG_GLYCOSPHINGOLIPID_BIOSYNTHESIS_GLOBO_SERIES	0.153351
KEGG_ALDOSTERONE_REGULATED_SODIUM_REABSORPTION	0.153082
KEGG_MAPK_SIGNALING_PATHWAY	0.14927
KEGG_PATHWAYS_IN_CANCER	0.120513
KEGG_TIGHT_JUNCTION	0.112656
KEGG_CELL_ADHESION_MOLECULES_CAMS	0.105342
KEGG_RENIN_ANGIOTENSIN_SYSTEM	0.0813726
KEGG_HEMATOPOIETIC_CELL_LINEAGE	0.0811125
KEGG_REGULATION_OF_AUTOPHAGY	0.0707965
KEGG_VIRAL_MYOCARDITIS	0.0694524
KEGG_TYROSINE_METABOLISM	0.0647921
KEGG_LEUKOCYTE_TRANSENDOTHELIAL_MIGRATION	0.0644696
KEGG_PHENYLALANINE_METABOLISM	0.0633257
KEGG_FC_GAMMA_R_MEDIATED_PHAGOCYTOSIS	0.0576529
KEGG_OTHER_GLYCAN_DEGRADATION	0.0518372
KEGG_LONG_TERM_POTENTIATION	0.05183
KEGG_TASTE_TRANSDUCTION	0.0506506
KEGG_HEDGEHOG_SIGNALING_PATHWAY	0.049343
KEGG_PATHOGENIC_ESCHERICHIA_COLI_INFECTION	0.0466019
KEGG_PROGESTERONE_MEDIATED_OOCYTE_MATURATION	0.0433316
KEGG_GLYCEROLIPID_METABOLISM	0.0396649
KEGG_TRYPTOPHAN_METABOLISM	0.0371597
KEGG_VASOPRESSIN_REGULATED_WATER_REABSORPTION	0.0318765
KEGG_SYSTEMIC_LUPUS_ERYTHEMATOSUS	0.0312153
KEGG_PROSTATE_CANCER	0.023233
KEGG_NEUROTROPHIN_SIGNALING_PATHWAY	0.00998597
KEGG_DRUG_METABOLISM_CYTOCHROME_P450	0.0050148
KEGG_COLORECTAL_CANCER	-0.000415237
KEGG_ACUTE_MYELOID_LEUKEMIA	-0.00101392
KEGG_CHEMOKINE_SIGNALING_PATHWAY	-0.00434588
KEGG_ABC_TRANSPORTERS	-0.00757468
KEGG_CYTOKINE_CYTOKINE_RECEPTOR_INTERACTION	-0.0106771
KEGG_ASTHMA	-0.0109325
KEGG_PROTEIN_EXPORT	-0.0167017
KEGG_RIBOSOME	-0.0258387
KEGG_GLYCINE_SERINE_AND_THREONINE_METABOLISM	-0.0267834
KEGG_CHRONIC_MYELOID_LEUKEMIA	-0.0372288
KEGG_PPAR_SIGNALING_PATHWAY	-0.0421955
KEGG_JAK_STAT_SIGNALING_PATHWAY	-0.0424103
KEGG_ENDOCYTOSIS	-0.0454164
KEGG_TYPE_II_DIABETES_MELLITUS	-0.045736
KEGG_METABOLISM_OF_XENOBIOTICS_BY_CYTOCHROME_P450	-0.0458456
KEGG_ASCORBATE_AND_ALDARATE_METABOLISM	-0.0486333
KEGG_NICOTINATE_AND_NICOTINAMIDE_METABOLISM	-0.0500806
KEGG_ADIPOCYTOKINE_SIGNALING_PATHWAY	-0.0511747
KEGG_T_CELL_RECEPTOR_SIGNALING_PATHWAY	-0.0524436
KEGG_INTESTINAL_IMMUNE_NETWORK_FOR_IGA_PRODUCTION	-0.0548092
KEGG_B_CELL_RECEPTOR_SIGNALING_PATHWAY	-0.0565497
KEGG_PRIMARY_IMMUNODEFICIENCY	-0.0569742
KEGG_LEISHMANIA_INFECTION	-0.0629182
KEGG_PROXIMAL_TUBULE_BICARBONATE_RECLAMATION	-0.0648621
KEGG_SPLICEOSOME	-0.0672224
KEGG_PANCREATIC_CANCER	-0.0673315
KEGG_PENTOSE_AND_GLUCURONATE_INTERCONVERSIONS	-0.0676871
KEGG_HISTIDINE_METABOLISM	-0.0715597
KEGG_GLYCOSAMINOGLYCAN_BIOSYNTHESIS_KERATAN_SULFATE	-0.0790609
KEGG_PROPANOATE_METABOLISM	-0.0878636
KEGG_FC_EPSILON_RI_SIGNALING_PATHWAY	-0.0918676
KEGG_BETA_ALANINE_METABOLISM	-0.0920882
KEGG_TOLL_LIKE_RECEPTOR_SIGNALING_PATHWAY	-0.10056
KEGG_ARACHIDONIC_ACID_METABOLISM	-0.101078
KEGG_ENDOMETRIAL_CANCER	-0.103533
KEGG_NOTCH_SIGNALING_PATHWAY	-0.108771
KEGG_CIRCADIAN_RHYTHM_MAMMAL	-0.112962
KEGG_LYSINE_DEGRADATION	-0.115891
KEGG_VALINE_LEUCINE_AND_ISOLEUCINE_BIOSYNTHESIS	-0.11591
KEGG_NOD_LIKE_RECEPTOR_SIGNALING_PATHWAY	-0.116005
KEGG_LYSOSOME	-0.120678
KEGG_UBIQUITIN_MEDIATED_PROTEOLYSIS	-0.121257
KEGG_ALLOGRAFT_REJECTION	-0.121443
KEGG_STEROID_HORMONE_BIOSYNTHESIS	-0.122284
KEGG_NON_SMALL_CELL_LUNG_CANCER	-0.122569
KEGG_AUTOIMMUNE_THYROID_DISEASE	-0.123091
KEGG_CYSTEINE_AND_METHIONINE_METABOLISM	-0.123621
KEGG_STEROID_BIOSYNTHESIS	-0.125295
KEGG_SULFUR_METABOLISM	-0.133847
KEGG_GLUTATHIONE_METABOLISM	-0.134729
KEGG_PARKINSONS_DISEASE	-0.137555
KEGG_NATURAL_KILLER_CELL_MEDIATED_CYTOTOXICITY	-0.139095
KEGG_GLYCOSAMINOGLYCAN_DEGRADATION	-0.139732
KEGG_FATTY_ACID_METABOLISM	-0.142304
KEGG_STARCH_AND_SUCROSE_METABOLISM	-0.144605
KEGG_TYPE_I_DIABETES_MELLITUS	-0.144718
KEGG_PORPHYRIN_AND_CHLOROPHYLL_METABOLISM	-0.146364
KEGG_BLADDER_CANCER	-0.146452
KEGG_GRAFT_VERSUS_HOST_DISEASE	-0.14875
KEGG_BASAL_TRANSCRIPTION_FACTORS	-0.153609
KEGG_TAURINE_AND_HYPOTAURINE_METABOLISM	-0.158032
KEGG_EPITHELIAL_CELL_SIGNALING_IN_HELICOBACTER_PYLORI_INFECTION	-0.158488
KEGG_RETINOL_METABOLISM	-0.160976
KEGG_AMINO_SUGAR_AND_NUCLEOTIDE_SUGAR_METABOLISM	-0.161433
KEGG_N_GLYCAN_BIOSYNTHESIS	-0.162919
KEGG_GLYCOLYSIS_GLUCONEOGENESIS	-0.164355
KEGG_MATURITY_ONSET_DIABETES_OF_THE_YOUNG	-0.164753
KEGG_SNARE_INTERACTIONS_IN_VESICULAR_TRANSPORT	-0.164901
KEGG_RNA_POLYMERASE	-0.174339
KEGG_VEGF_SIGNALING_PATHWAY	-0.181817
KEGG_PHOSPHATIDYLINOSITOL_SIGNALING_SYSTEM	-0.182319
KEGG_ANTIGEN_PROCESSING_AND_PRESENTATION	-0.18902
KEGG_ERBB_SIGNALING_PATHWAY	-0.192146
KEGG_DORSO_VENTRAL_AXIS_FORMATION	-0.196887
KEGG_VALINE_LEUCINE_AND_ISOLEUCINE_DEGRADATION	-0.203017
KEGG_MISMATCH_REPAIR	-0.203858
KEGG_LIMONENE_AND_PINENE_DEGRADATION	-0.208143
KEGG_RNA_DEGRADATION	-0.20966
KEGG_GNRH_SIGNALING_PATHWAY	-0.212262
KEGG_PYRUVATE_METABOLISM	-0.221932
KEGG_GLYCOSYLPHOSPHATIDYLINOSITOL_GPI_ANCHOR_BIOSYNTHESIS	-0.226727
KEGG_BUTANOATE_METABOLISM	-0.231578
KEGG_INOSITOL_PHOSPHATE_METABOLISM	-0.237124
KEGG_OXIDATIVE_PHOSPHORYLATION	-0.237698
KEGG_SMALL_CELL_LUNG_CANCER	-0.239182
KEGG_PENTOSE_PHOSPHATE_PATHWAY	-0.241408
KEGG_BIOSYNTHESIS_OF_UNSATURATED_FATTY_ACIDS	-0.245551
KEGG_RIBOFLAVIN_METABOLISM	-0.249021
KEGG_NUCLEOTIDE_EXCISION_REPAIR	-0.249412
KEGG_O_GLYCAN_BIOSYNTHESIS	-0.250437
KEGG_ALPHA_LINOLENIC_ACID_METABOLISM	-0.255989
KEGG_APOPTOSIS	-0.261353
KEGG_GALACTOSE_METABOLISM	-0.262166
KEGG_ALZHEIMERS_DISEASE	-0.262462
KEGG_ARGININE_AND_PROLINE_METABOLISM	-0.262979
KEGG_CYTOSOLIC_DNA_SENSING_PATHWAY	-0.272509
KEGG_OOCYTE_MEIOSIS	-0.277829
KEGG_PURINE_METABOLISM	-0.278393
KEGG_CELL_CYCLE	-0.279609
KEGG_VIBRIO_CHOLERAE_INFECTION	-0.287094
KEGG_LINOLEIC_ACID_METABOLISM	-0.289004
KEGG_DNA_REPLICATION	-0.291807
KEGG_ETHER_LIPID_METABOLISM	-0.293697
KEGG_NITROGEN_METABOLISM	-0.302354
KEGG_PROTEASOME	-0.30515
KEGG_OLFACTORY_TRANSDUCTION	-0.306629
KEGG_HOMOLOGOUS_RECOMBINATION	-0.307404
KEGG_GLYCEROPHOSPHOLIPID_METABOLISM	-0.310674
KEGG_ALANINE_ASPARTATE_AND_GLUTAMATE_METABOLISM	-0.316431
KEGG_NON_HOMOLOGOUS_END_JOINING	-0.322807
KEGG_SPHINGOLIPID_METABOLISM	-0.323491
KEGG_CITRATE_CYCLE_TCA_CYCLE	-0.328227
KEGG_HUNTINGTONS_DISEASE	-0.328818
KEGG_AMYOTROPHIC_LATERAL_SCLEROSIS_ALS	-0.331913
KEGG_GLYCOSPHINGOLIPID_BIOSYNTHESIS_LACTO_AND_NEOLACTO_SERIES	-0.335877
KEGG_ONE_CARBON_POOL_BY_FOLATE	-0.339716
KEGG_PANTOTHENATE_AND_COA_BIOSYNTHESIS	-0.342629
KEGG_THYROID_CANCER	-0.343673
KEGG_P53_SIGNALING_PATHWAY	-0.343905
KEGG_PEROXISOME	-0.350555
KEGG_DRUG_METABOLISM_OTHER_ENZYMES	-0.354306
KEGG_FRUCTOSE_AND_MANNOSE_METABOLISM	-0.356761
KEGG_RIG_I_LIKE_RECEPTOR_SIGNALING_PATHWAY	-0.368168
KEGG_TERPENOID_BACKBONE_BIOSYNTHESIS	-0.368496
KEGG_AMINOACYL_TRNA_BIOSYNTHESIS	-0.371057
KEGG_PYRIMIDINE_METABOLISM	-0.386886
KEGG_GLYOXYLATE_AND_DICARBOXYLATE_METABOLISM	-0.391581
KEGG_BASE_EXCISION_REPAIR	-0.400172
KEGG_SELENOAMINO_ACID_METABOLISM	-0.402523
KEGG_FOLATE_BIOSYNTHESIS	-0.446274
